# Supplementary material for: The evolutionary history of Cytochrome P450 genes in four filamentous Ascomycetes
Source: BMC Evol Biol. 2007 Feb 26;7:30. doi: 10.1186/1471-2148-7-30 (PMC1828051; doi:10.1186/1471-2148-7-30)
Supplement: Additional file 1 — All P450 genes, cds, cds length and locus name in A. nidulans, F. graminearum, M. grisea and N. crassa as annotated by the Broad Institute.. a. "Same" indicates the coding sequence (cds) used in the study exactly matches the locus predicted by the Broad Institute. "Include" indicates the cds in this study corresponds to a locus predicted by the Broad Institute where one or more exons were modified. "Not includ" indicates cds excluded from this study. b. Locus as defined by the Broad Institute [file 1471-2148-7-30-S1.xls]

## Sheet: additional_data_file_1
CYP gene	sequence	seq length	comp_broad_insta	locusb
anCYP669A1	MPGLSAAAKTDGFSAAIHAMNLVSANLDVMYPDSPGLIATAADEGKPVLINEVMYWFAFDSVGDFAFSEDFGMLRNEGWHDVIWMFRSALALLGPFSPAIWMPRLAFSYIPGLWRVKWWFNMLEFCDRCMEQRMKKTPKESNIASWFLKDHKVHRQNAWLSGDTATLVVAGRGYIKATPMHQHWYICFISSHGTLSTPRRYVLTFGSRTTQPEGLTVEGTFIPGGVKISAPRYTIGRLKSAFAETHEFIPEWWYSRPDLVKDRRAFAPFGVGSTSCVGKSLALAQIRLVTAALVSKYKFQFTPGMGSGEAVEGEMREQLTAQPGHCYLNFIRHVGQE	337	same	AN0008.2
anCYP684A1	MIAIAHTRRRLILTLALVSLLGIFHLSPSFLALASLPWTASRADLTAPVKARRITKASMLYGPRNVFYERALQTHRRHAQKWGYGMEVLQNEIAKGYWNKPSYLLALLIRELSKPVNERVEWLMWVDADSIIINSLIPLELFLPPSTLDGIHMVASKDHKGLNTGIFFLRVHEWSVRFLIETLAYPIYNPGVDLDLQVDQTAMEKVLNQSSYREGATYLPRTWINTYEWAHAYEGQRGNMLVHFPGLGEKRWEHMETWLDLVERGVGGWEVPVQETWYLEETERFWKRVQEARHIIGEYERMKELREKPGSGQRDRDGESETDRLVGELSRALYEEPFEGKTLQQRIETLRTFPSSKASSDPVPKMQPGLSFLVGNWPSVVVLLGFAYFLTLAYGVRKN…	832	same	AN0222.2
anCYP680A1	MDLKESSLRFLASDIRSVIWRLATLISVVALLRTAWVVIYRIYFHPLAKVPGPLLARITWLYSFWYNIVTKRFYLRVQELHEQYGPVIRITPDEIHLSDPENLEKIYFVGSRYPKDAAFYGAFGADRSVFTAPSPDVHRVKRAALNPFFSRKKVLELEDIVQDKAEKLVGRMKKAFNSTGAIDLHHGFRAISVDVITDYAFGDSYNFLDRDDFGIDFFNGFRDTGPALWTFQQFPVIQRVAKKMPFWLAERLSAPLALRRSQHMSSRAQVLKVKAAVERDEKVSRTTIFHELLRPDAAEGYAVPNVDELSSEAQNILGAASDTTGNTLTIAAYNVVRNPDIYARLSAELKEAFPNPEGRLEFVALEKLPYLTAVIKEGLRLSFGVPGRLPRVVPPPGAEF	400	include	AN0338.2
anCYP578C1	MTGSKAHSTRKRMLSNIYSKSYLQSSRHLQLISKTIIFDRLLPILQAAASSKTDTDVHDLNQGLTMDFVSAYLFGLANGTNFLQNAEYRREMLRLYQCRKPYEFYHQEVPNILALLKKIGIRLIPKWCDDANRILDSWGLELCDKAEASVASSDLSVEPVVYKHLKQAISKQAPLKIDDQKLYADYLEQQRLDIACEMYDHLTAGHETSAVVLTYLMWELSQHIEVQKDLHKELLTLQPRIAPRCLSGHAELPSPKSIDSLPFLEAILTETLRLHASIPGIQPRVTPTPTCTLVGPILFIEIRRYFQTLRHGSRSDGSKTAINLPNWRKESDGFGRSGAVDGCVWEVIWLYKMKLVIAAIYTNFRTTIVNDDGIEAIDAYTVKPKGEKLILRFEYI	396	same	AN0459.2
anCYP670B1	MALSLNAAVVLAGVISHIAYFKQGEHHLYGFFYLKLLLTAMSTATVMLSYVQGAPWRVALSTVLKLLSAYLFGIYTSLLVYRLLLHPLNRFPGPFPARISTVWTSTQLKSNNMHLTLLHYHRKYGPFVRIGSSDLSIAHPDALGPIYGTHSRCIKGANYELSAPATALQLMRDPEEHHARRRVWSGAFSDRLLRGYEVRIRKYREKLLDRLSEMSSRKEPVDVTKWFNLYSFDVMGDLSFGRGFEALERGEEHWAMRLLMATQNFVGLNLPAWAFVLMIRIPGASMDFWRFLEFCGERLLDRFKNDPEIPDISSSLFVPLKDRNVEDLTIEEKNLLYGDSRLIVIAGSTSDTTAGTLSAIFYELVQHPEHITKLRDELEPHHLGNDNPKKTEFLHSKIA…	553	same	AN0606.2
anCYP578B1	MFTHTAIFTLSFLLTVSFLLFIYLIHPLFLSRLSKLNIPNAHFTSPLSSYWINSIRHAGLETVTIQALHAKHGPVVRLSPNELSVNSLHGLRVIYTGAFEKHALYRDLFLNFHTENLVGMLGNKEHARQKRMLSRVYSKSYLQESEDMRVISAVILSTRLLPILQRIAENGETVNVLPLFQAVGMDFTSAYLLGVQNGTSFLFDLPGWQRWLEEYEKFKHLSLNERADGFIERWCLDLCRQTQTESSSSDAISTKPVVYNALRHGLEKSPDSRPSDLAIASELLDHLIAGHETSGITFTYMMWELSHCPNLQDELRAELLLLQPSLKYPFPSGGGNGSFPHPSSVDNLPLLDAIVRETLRLHAPASSPLPRVTPDTPGGTSIDGFDGIPGGITVSSSAY…	489	same	AN1087.2
anCYP668A1	MSNTVYLITGANRGLGLGLTKSLLIRPSTTIIASVRNNEAKDALISELATIIPGQNSLLRIIHLSFPSDNWSSAPTSPSEILTALTNTVPEIRHIDVLLANAGFATPMTPALSTSVSDLRASFEVNTIAPLLVFQAFWPLLRNAQNGTPKAIFMSSSVGSIGAQEPFPGGAYGPSRAAGNWLTRALHLQHEADGLVAVALHPGWVKTRAGDFVAKEWGFDAGPPETVENSVKGILKTSLLGTGIWTINHNERYYPQPFSFRPERWIPEEFGEEAVQLATAAFTTFSIRPWNCVGKALAMIEMTLAMAAVISHFDFRRADGAAGGLGEGKGSFDGQFQTFWAFTGFKDGPMIQFRPRKY	358	same	AN1300.2
anCYP504B1	MAIAEALLFVNNRAVEHPLQFLTAVAFAVPLLYVVINEFIRASARIPGFKGPRGLPLIGNLAQIRKDAAEQYRIWSKIYGPVYQIQLGNIPVLVVNSAAAAKVLFGQNAQALSSRPEFYTFHKIVSNTAGTTIGTSPYSESLKRRRKGAASALNRPSVESYVHHLDVESKAFVAELFKYGNGGKTPVDPMAMIQRLSLSLALTLNWGVRVASQEEELFDEITEVEDKISKFRSTTGNLQDYIPILRLNPFSSNSHKAKEMRDRRDKYLSSLNRDLDDRMEKGTHKPCIQANVILDKEAKLNSEELTSISLTMLSGGLDTVTTLVAWSISLLAQRPDIQDKAAKAIQEMYSEGQPLCDPADDQKCAYVAALVRECLRYYTVLRLALPRTSIRDITYDGKV…	517	same	AN1397.2
anCYP503B1	MPRLSSLVIFSIASKKILIIFTGQKVLHLYWIILKDSRDDPLPTRRHHPSEGVVGLITDMDNYTWHSGTLIPSDSPSSIDRSQLYLEILGVLSVVYLLQTLVAYSKSFKAPFVGFRFWYEPKWLVGLRFSQGALAQVNEGYAKYKNAMFKVARNDSDILVIPNKYVEELRSLPDEKISAIRAHIKNLLGKYSTTLILLESDLHTRMLQTKLTPNLGSFIEVIESELLFAMDQEIPANLDDWQSVNVFHIVLRIVARISARVFLGVPACRNEEWLQTSIHYTENVFATVMLLRRFPKWMHPIVGHLLPSYWAIHRNLRTAKRIISPMVRQRRAEEAKRNPDYVKPNDLLQWMMDGANENDGQPDKLAHRQLLLSLASIHTTTMAAAHCFYDLCQHPEYFE…	593	same	AN1598.2
anCYP620E1	MAPTAILITVPLGLLLYLLFIRPSIAKKQKAPLPPGPPPKPLIGNLRDLPSPDQKNWVHFLQHRDLYGPISSLTVFGQTIVILNDARVAFDLLEKRSNIYSSRPRMVFAGEMVGWEHILAMQPYSDMFRAYRKAMHRVLGTKNVIAQFNELQDVEARRFLLRVLEKPGDLVQHIRTIRLRKRKENANASSETGAVILKIAYGYDIEPHGKDPLVALANESLANFAVAGTPGAWIVDTIPFMKYLPSWFPGTGFKRTAASWKQTLLTTIEKPYRLVLKQLESGKYPDSYLSNLLEETKGRPLSADEEQSESRAVLRSIFANRQRQQTVSTLSCFFLAMALYPDVQRKAQEELDTVLGSAKLPTFGDRARLPYIEAIVKEALRWHPVAPMGIPHMSTEDDI…	540	same	AN1601.2
anCYP567C1	MALESILSLPAATLAAGVAALVAMYWLASYAYLYWFHPLSKYPGPPLAAVSELWYASAWTGGLWNRKIEEAHRRYGDIVRIAPNELSFATAQAFRDIYGAPSKTRKLFPKSDRFYDNGHPNIAFVLDPEEHARQHKIFAPQFRPSAVRTQEPIVHAHVDFWVAQIAARGRSGAVPVDVSKWFEWLTFDIIGELTFGQSFNATRDNKSHPWVSILLDATYSGSIFNLRKRLAFVGPLLRWMPYISSTARAAVESVSQHGAMTLAFTRKRIESGPARNDVDDFLAHAIRAGGMTDTELADQAMVLLTAGAETSATALTATLWYLSQPAHAHCLERLRTEVRGAFASPADVTGDATARLPYLNAVLEETMRLFPPSPVGPPRISPAGGETVDGTFVPGGVYV…	505	same	AN1737.2
anCYP666A1	MLVFTIPLATALIYITHSAFSFLSNLYLVCKTCPSLPRVLFPVSEVNLLYLALFESRWFNHIRRYWLPTSIADYIADAAFRGRWDVKDRLARKYGGFYLFVAPGLISCHVGDAEVVSQVVKERKGFVKPVKHLEAFEMYGRNVLTSEGSEWAYHHRYSASAFSDKNNGLVWQESAIQAQEMLAYWEKKFNASNGSDRFTVPDVREDILKLSLNIICSAGFGVRLPYRPATSATAERDKDSAEDLFRDAATPASGYHFTFRGVMEYMNRSMMSVFIANGILPKWIPRMLVPFFKTDFAAHEDLKKYLHALIEVTENSEHERHNLLGRLVAARREEQSVRCSGSGPGLSNAEILGNTYIFSLAGHETTATTMRFALPLLAIHQDVQDRLYKELEEALRDQP…	448	same	AN1748.2
anCYP682D1	MLEKGGFLRLFEGAFPASSKSQKLQKPSKSRMLHLVPYIFLAWVAYVVSLVIYRLWLSPLAKFPGPKLAAATLWYETYYDAFKWGKYTFEIAKMHEKYGMPLVEVNTTKLTRTGPIVRISPHELHINDPDYYEVLYSRDSPRNKYEYFTKQFPVAGSSIATVDHYHHRVIRSNMNPYFSITRARKQEPLVQALVNKLIERLQAYKGTQTPINLQHAFTCFATDVVSDYSMGVGFHYLDEPDFIPDWSDTLAWSVKNGVYLKAFPWSGALLNSLPPWLLSRIYPGMGLVFQFQDRCNRIVQRIMEEQKERGYEEVKNQFDHPTFFHDVLTSNLPKELKTPDRLAREVQAVIGAGSETTGKMLTWTMYYLLENPDKMNALKEELNRLDPDQTATLVDFEKM…	546	same	AN1794.2
anCYP617B2	MAPIPWGMLYVSVVGYSVLTSNLFTFFVLATALTALKIVYASFLYPEYLTPIKHIPTPPLTAQKRSWVRGNTDTYVVISPFEGMLNWTKSVPNNGLLRYYIIGNIEQVLVTTPKALSELLVQNAYDYQKPESIRISLARIAGEHGILLVEGQEHKRHRKNLMPAFSYRHIKDLYPTFWAKSVEMVKCIEKDLQDRRDTGDITVTVRPWASRATLDIIGLAGMDRDFGSLADPQNELAAQYHRILEDPPLWLKLLFAAAFVLGNEELVMALPVKRNRDIAEGAKYVRQVAQQLISEKRERIKHNPEKAEGGGGGKDILSVALNSGNFTDIELIDQMMTFLAAGHETTSSALQWSVYALCKHPDIQTRLRQEIRSNLPSVSSNDPKPITAEAVDSLPYLHA…	544	same	AN1884.2
anCYP51F2	MLSPTLFSAYVLVGAIVAVLVNVIRQIFFRNKNEPPMVFHWVPFVGSTISYGMNPYKFFFSCREKYGDIYTFVMLGKKMTVYMGVKGNDFILNGKLKDLNAEEVYSPLTTPVFGSDVVYDCPNSKLMEQKKFIKFGLSQSALESHVPLIEKEVLDYIKTSPRFKGDSGVLDAPAAMAELTIYTAGSALQGKEVRKKLTAEFADLFHDLEMGFTPINFILPWAPLPQNRKRDIAHARMRETYMEIINQRRKNPDAQDHDMIWNLMHSTYKNGNPVPDKEIAHIMITLLMAGQHSSSSISAWILLRLASEPQILEELYQEQLANLKRDPRTGAFEPLQYKDLDLLPLHQNVIKETLRVHLSIHSILRKVKNPIPVPDTPYIIPTSHTLLASPGATALSDEY…	511	same	AN1901.2
anCYP552A2	MTISAETVLRLLPLTAGGAWVFFHLAKCIYNLFFHPLSHIPGPWLAAATYLPEFYHDVVRGGRYTTQIQQMHEKYGPIVRINPHELHCNDHRFINEIYAGGTRKRDKPVHQVTGSEAAAHATFSTTDHDVHRMRRNALAKFFSRAQVLRLEPTVRGLAERLCDKMLRTEKGRPFHVGAAYSQFTADVISGYCLGENLGLMGQEGWEEQIVDEVATVLRLGCTLRFVPWWKHVLGVVLLIRKQLVGSPKESSDALIVGMPNHIRKAQADIKIMDGKGNGNGPETIPTTVFTSLLQSDLPPQEKTFERMTSEGISLFAAGTATVSWALTVATYHLLTKPAILQRLTAEVSDLVNSSSCTEKVEWSALERLPYLGAVIQEALRLSYGVASRTARVATGEDLV…	518	same	AN2040.2
anCYP532A4	MALVTEILDHTEPLSNYGLYILPFFILLYLAQQYFHNGLHRYHGPILAKFTNLWRFLDVRGRRPELTHIALHRKYGDVVRLGPNTLSFASPSAIKVIYGLNKGFTKANKSQSEFYPVQMTVSKGEPLPSLFSTLDESFHANLRRSVNHAFSMSSLVQYEPMVNQTVELFLDQTAALFANSGKTCDFARWLQFFAFDVIGSITYSKRHGFIEKNEDIDGILKSLARIFDYAGPVGQMPWLDKWLWKNPIYDVLQRWGIADNSHPVAIFARQRMNERLMADNGTRTEAEQQQDLLTKFIQAGKDRKDFMTEKRVLTMAVSMAFAGSETTAISLAAVFYYLLKNPEYMARLRGELDNAVAHGIVENRSSGLVTWSESQKLPFLDACIKEAFRIHPAAGLSLE…	1745	same	AN2125.2
anCYP630B3P	MLEPILALLLVYSFYSYLVAPIITYIWDPKNLRRYPNFHPLPGISDIPFLLAAQKVFRSRTLHALHQHHPIVCVGPNALSYGAPTAIKDIYGHGTTCVKDRFYSEKSGSHAHLANVVGKQDHARKRKVLASAYAIKNPEGEYKLSGMTARLMRVFEGKCTEPLPSSVATEERDLTIDFRSLTNHFTVVAIANIGLTEDLGFHEQGSDTNSLESMDGRVKDVSFKECREASGTVAYRLIWAYDWFPVLKRLSKVLSPYYRKLGKLDADWNGIVYNRATRRLNVGEKLDDFFTAMMEDKKGAAHNLETGEIVAEISIMMNAGSDTTAIALRNVLFLLLKNPRCMARLREEINVVLDEDELVAPYSKVKHLPYLRACLDESLRMLPPVVFGLPRRTPPEGTT…	503	not included	AN2191.2
anCYP646A1	MLLELDVSLFSMAALVGTLVCIVVKLFETSPVPKDIPWATEEAERPPPRRRALHRRQSHQFHPGGYSKNQQPFVMPSVNEGDEVVLPREHSNLVLFAKESEYSFKAHISDFFQLKYTSWPLAFAEKYDFFVKLVSKDLTETLKSDAIAEALANEARACLSDIWGEDEDNWVEVPLYSAMENHDTSLLNAMTNCSNAIVFGANVIKAFPSFLHGYDLPLLPLSPHPHLLTRPSIVGPIVGLVNRWQERVFHTRMKPLIEARIKTQREAVDKAALQENLKAQGSLLDMLINAGLRSKWPVEVETMWLAYRIFMINFPGVHTSGISATSALLDILSFPSEEGLIDMLQAEIQNIAASSCGKWTAAELEQASLLDSAIKESLRFNGINALSPTRMLTLLQVVA…	544	same	AN2596.2
anCYP661A1	MHPTLLYTCTFFITVTALLWRYFRVPSTIPSNIPRIPIWVNFYAWYHDLSVIELYDAFYRKIMEEHGAVVVWFTGAWCILVTKPEYLVEIFRNEDTYPKVGVNVRGKGSLMGIFAGENIINSSKPTWATLTKVMKPGFLKSFDAQAIHAKAKKVPERLLQAQSEVGKGKGVPATQWMEKYAQDVMGLCLFNFDLQALDEPRVPYAPLLGQIIPTIFSRWAFYFPTLDIPGRYFLSRKATLDNIAKFDSLLNEIVESTLNADAEKQPKVVSHMLKRALDNGQLTPELYRYNLRMSFMFGHDTTAIFMGLTMYVLGNNTVLQDRLRTEVLQSTGKTIHQLPYLTSLLYEVLRLYPPVTEVLNHTVSRPTALGGKVTIHPGTWLGWNAYGVHTNPAIWGPDA…	505	same	AN2607.2
anCYP566C1	MIYNAKPTNNGSDEHFGRDGTLQDVLLSMILGAPNIGSLSNRAEHKKMRKRLLPGFTSNTIFEQEPLLRLHVDQLLHRLAQDAGLINLTSHFSRFLWDLIGDFSFGEPLVPEKHELRTDKLKSMVEIYQGCFPLLEAINHVVPEINAVIRLAFRLVPPATLRAVLPTATLRGCVDRQDGRSDFLTHIMGDKSRDPTELELSYDEVHSNATVLMIAGYKTTETSLSALFYRILSTPGVLKNLQSELFSNFQSIDGITGRKLLSLPYLNGCIYESLRLAPPVAGKFASRRSPGAVIQGFYVPPGTEVFTETYTMQRSPLYWYAPDEYHPERWLKQSEGSPYAQDVHEAFKPFSSGPRACLGREMALQTLRLTTALLAYRFDMEMVNEDQFVWEQDTESRMV…	414	same	AN2610.2
anCYP56B1	MLVTLTVLFLGLVGILASFLTYLFTPPQFFPKGLPTIPFYYTLIPLLNQTLKRAPTDQVTLYHRYLSTPLRTHGAVKLFFGGRWNILITKPSYIAEVLKNEDLYAKSGNQKKIPHSVLAQYTGDNIISSHGENWKLYSSIFKPGLQRDYDPSGIWRNASLLVQMISQDIKRKSPVDINPLMQRYALANLSEVLLGTTFDTLQKPAASLHAFQLLIKPKIFDPIFLNFPVLDYLPLQTREEARKLVTRFTDELIETVRKGHTTCDHEKEHTRNLGCRLLYACESGLFTEMQLRHNMISAFLAGHENPQLLLVSSLFLLAEHPEMQESLRAEISALNDLEPAYNALSALPLLTSTIYEVLRLYPPISQLINRRTTAPTLLGGEIPIPAGTYVGYNAYATNR…	465	same	AN2706.2
anCYP665A1	MGLSLGNDLWILLVSLLVAIVTSLVVALAPYTWASLRPKNFPPGPKPLPLIGNLNLIPPSKAFLLFHQWTKKYGPIIGLKFGPTNVVVLNNWKDVQELLEKRGHIYSSRPDNYIANELICKNHTHILFAPYGDGWKALRKAAQGLFTPRELAGVLPIQEAEATQTAFDLIRSPDRYYEHIQRYTTAVILASVFGQRGADFNSPNVQALYDVQNRFTALLEPGAAPPVDGITFLRHIPEFLAPWKRRAKEIRRDQRALYFRLYNATKERMAKGIRTGCFMEKLIDDQVKNGLDDEHTTYLGGILMEAGSDTTSSTLLSFLLAVLENPGALKRVQEDVDRVVGTERSPTMNDLENLPYIEACMHEILRWRPVAAGGIPHMLTQTDTYKDYIFPAGTIFFAN…	537	same	AN2727.2
anCYP631B1	MAVGDMEKSCILVGLSQILVCLALLYAAIHILSVYRRLCHISGPFWARISNLPRVWWVNTSRAHEIHQQLHEKYGDVVRFGPNMVSLRNPTWIPTVYPTRMGVKKSDFYRTLAPYTPSGALPAVFSSRDEEVHRGLRGPIASLYSMSKVLPLEVFVDRTIDVLVRQLDGRFAGAGETFDLASWLQFFAFDVMGTLTFSKRYGFLEKGMDVHGMLDTIWRFLKGAAPFTQIPWVDEIWNKNVLATKLKGATGVSILGIVGKFVSQRQEESKAGKIDGTADRDMLSLFMEIQKNNQLPPWYVTAWTFSNITAGSDSAAVVMRTVFYNLLSHPSTLQKLRSELLSAGPLTQPYPSWKDVCNLPYLDACILEALRLHPPFCLPFERIVPQGGMVLGDTYFPEG…	510	same	AN3225.2
anCYP649A1	MEDPSSLPSLYPGLFVLFLLYFAGDLIATRRAAQRQKDHPLVGSPSWWTPRFGLNLVFAARAVEILQTGYHKFKNRTFQLIRGDGSVVILPLHLIDELSSLPQSVASSHGALERDLLGRYTGLDIILTSRMHHTIVQRKLTPRLAALTPSLQDEVSLAVQEGFPHSTEWTIVKPYQILAQVAAKIAARAMVGPSFCRDPRWLDISVNYTESLFRTIVILRLFPGWTHPVLSRCLPSYWAGKRYLQRAKGILGPKIDELIRRNDTGEWSPERTESDFNVLCWLVEAAKGRDRNAETLAHIEVLLALAAVHTILLRLVNVLYDLVAHPALFEELKEEIQDIGFNEDWNFGSYNKLRKLDSVLRESQRLSPPTILGLKRLFLQPYKFTSGITVPAGTYVALP…	520	same	AN3253.2
anCYP648A1	MFQAASSVLSTLYQICANGAQAPLPAGSVWAILVLLLVALILLVCRYADSYDGVPVVNRICALEPRVFSRIRFAFNAEQILQDAYRKYDGKPYIIARGDADYLVLPSESVTELNRLPASIINSRMCHAYSMTGHLNGMNVVLKSNLHVKTLLNRITPALPAFLGPASARMQATMQETFPSVSSWTTIEPLDLVVGCVSRAITLAAVGEPWCDDTELVNLTFEHTKLVFTVMFAMRLVPAALQPVLVWMLPHKWRLQKSLQRLESFIVPIVQECKAAKPRPATERPSTLLAWMVAEATNDVEEDPYVLTELLAALAAGGTYSSANFIVSVILDLIANPQFLDEIREEIRQKHEELQGRWDFAAFNNLPKLDSAFKETIRLTPGSLTTYSRVMLQDYTLST…	527	same	AN3256.2
anCYP667A1	MLSLPSSVFTILVGLFLYKIIRLAHNVRLARKTSLPYIITPLLETEVVALLLNPLLRYLYRDYLDRGKGWPRWCRFFVKDWAWEDKRQAHDELGDVFLCVSPEGIICYSADATMGWDVMNRRNTFTKPRDKYKVLEPYGMNVATAEGKTYQFHVRITAPPFGDLSGVNNLVWRETVHQTKRLTEAWAESPPTEIQKDVNALTLAIISLAGFGKRLEWSKNGEKEGVPAGYQLSFLHALQDTLHYMVPILLFPRWVLRVILHKAALAHAQLDRYLREIIRDQKAKLSADINHSDKQSRGNLLTAVVRASMVFDSEQSSKESSRSSGERKQGFTEDETMGNLFIYLLAGYETTANAIIYGLAVLALHQDIQDQVIEEIDRAHARAQSANRSELTYEDDFEF…	568	same	AN3272.2
anCYP654A1	MSTFWRHTLISLLTAALAVRTSATSSKSACAQLAASFPEYTTVSGSASYTTKIDSVWSQTCVEDAYCVFEPESSKDVSTAIGILRKTKTKFAVRSGGHMPNPGANSISHGVLISLSRLNTLELTANHEVVHIGPGLRWYDVYTWLADYKLTTAGGRFGPVGVGGLLLGGGINYYGSKVGWSANNVVNFEVVLADGSIVQANASSNTDLYWALKGGSQNFGIVTRYDMKTFAIQNVWGGTLAYPATSLDAYIHAVANFSSPDGGSADPLAAADPLLLMYPNTSQIQPAAVLLYNAAIENPAALKAFIDIPAVSDSAAVRTFTNFAVEQNSSSYWDRSSRRSFWATAVKATPEAVYLANTTFIQAAMEQVSDLSDLLTSITYQTITEDWLDAARASGGDAI…	1004	same	AN3274.2
anCYP567E1	MRKFLSAAFSDRSLREQEGLVTRVIDDFIDQVGQRGNSKDGVDMTMWTNLLTFDIIGELAVVLESMGQAGLSDFLKRFPIIGRVFLKLNPRWLNKLMDGAIKHQTYTIDLVKRRIQQKTNRKDFMSYLLLERNSSQISDIQLAAHASDFVATLKEDHSIAGSETTATCLATVIYYVGRNPRILKTLQEEVRSAFRNYEEINGQSTSSLKYLHATIVSTNPLAASMDPANFDTPWAFCPERWIRLSEKDQLEASQPFSMGSRSCLGRGLAWLELRLTLAKLYYRYDLKLVDDELDWHRDAAMHLLWVKPKLMTQSFQVRVIVLGLLCLWAIEVTTVLKYGHLTEVCPNELKEWRPPPDVIW	360	same	AN3275.2
anCYP567D1	MSASWVDEPSSLLGIFEVVFVLKKKRHPNGSELQTLVYMSPCSVFTKSQAWRIYHSMGGRFHRAIDEQHRRYGPVFRVSPNELSFASVASWKDIYGHRATGKPPLIKSKFYEIYGAGFGSLCIGSERDPEKHTRMKKSLSPAFSLRSLGDQEVIVSQCVDRFVSRMGEPELNAGGLNMTKWYEMVAFDILGELAFGESFHSIEDDNFRHFPVVALIAKLLSPFLDSIRKKHTGYTRNKVAQRIRSSSPRKDFMANLIGKVESNEMSREELTAHASTLVIAGGETVATFLAATTFYLLRDDAVYQKLKAEIRGQFNTYEEITCATAQNLPYLQAVISEGLRIYPPGSQGFPRISPGASIDGIWIPAGAEVYTSAWTVTHDEANFHDPHTFKPERWIDPDC…	480	same	AN3281.2
anCYP659A1	MAAAFANMTAEEMARTPVGVPPPGVVPNLIDPPSIGHLLIIIGSCAMGVMVFAAGLRFYTRLVIQRAFRADDWTALIGVLGTCAYFGFCVYGNHASHQAGYLANYDSGKEWLRYPYAGFLTNWTTTVIWAFIKTTFLLMYLHIFRPLALQRFAIYLGLVVNWTFYTIILIVTLYFTSPAPGQSWAESFLSPRYARIDEWMMPIAAGSLVLDVYILLLPIASVWRLQMSTRKKLGVLAVFATGFAACIASSLSIYYKHKLYHHSDDFSYYTLPVLIMCIMEMCVGITASCMPSMALLFRSENHPLSRLFVSARSLLGSGSETSRDHHTTRFSRALKPWDLDSPKKRPYLNMSLDSYQVDPDSSAIKTQIHSSGEDRTVLENGIQQRHELVQEVEMQSVHS…	1402	same	AN3349.2
anCYP620D1	MTYFLLILTPDSTKMAIASLILWGIGTLICYLIYQHSTRSAQRLPLPPGPKPLPIVGNLKDFPPDGKPEYQHWIHHKDRYGGISSVTLLGMTLVIIHDKKAAHELLEQTSGRTSGRPTMVMANKLCGYESIVVCQDYNARFRRCRKFLHQELGTKVSASQFSAAQELEVKRQLVRALNEPEKWLEHFKTTAGATVLKMAYDYAVDYHKPDPLVDLIDRMMTEFSLAAVPMAWAVDIIPALQYLPGAPFKKTARKWRKSIQAAAYIPYRFVQSQMAALTYKPSYVSKLVQLLKGEQSELDHEDEQAIIWSAASLYGAAADTTVITLTTFTLAMILFPDVQRKAQEEIDRVVGNRLPGFKDREKLPYINALVLEALRWWPIAPMGFPHTATEGFEYNGLYI…	543	same	AN3394.2
anCYP623B2	MHIMNAVDSLLGVGLYFLLPAALLYIINTVFFGAVYPRGVPFIRERPGKTSFSLKTRLAYLTDCESLFREAYHKYLKNGKPVILPGFGVRTELILPVSSLRWATTQPDSVLSPGEAFVEIDQADYSLGHSRYVVDAWQGMLVKNEMNAVLENIVAAMNEELGVAFDRYFGTDEENWRDIDLLEAAKLVVAQAASRFTVGLSLCRNEKYLNDSFDAIDGCVITAGVVGGCPPVLRPLIGPIAGLKARLANRRLRKHIEPLYHARMEALKLPIEDQPQDHFQMMLRFAQRERKEELYSLDQIATRVTVANFGSMHQTSIQVTNMLLNILASDPEYNTIAVLRDEIDQVLGSDTAWTKAKVSKMTKADSVARETLRCHSFGGRAVFRKVLVDGVTTDTGLPL…	523	same	AN3497.2
anCYP681A1	MSFLGLLLSAVFPVAIYGIFLVVYRLYFHPLRRFPGPKLAAATFWYEVYYDWFKGPYPGSSWNLDRLHNQYGPILRKTPDELSIRDPDYVDVFFAGGRRDRYSRQGKEAQGSVQSTLLGSDHRRRRGALTGFFSKRSLDTLEPFIMDKVEQLSASVEENFLKTGNILEAGVAFGALTLDTITDYCFDQSFGCLSKPDLAPEWRRTFWDMLESIPFLKNWTFFAEMFFWVPQWVVKHTNPAMEQFFIMQAAIRAKVARVTMEWEQDQALQLQGKDPFMKGKRKRTIFYDILNSAVLLPEDKTPKRMAEEAFGMVVAGGYTTGKAMANLMYHLHANPKWLERVREELDSLMPSPDQPVKLSDLQALPYLTACIKENLRISNIITDSIMLVEPVDTLTYKDW…	517	same	AN3609.2
anCYP540B4	MLNQQFYLHGETASSAKSITLDETANLDQVKHIVAAHFAIVEPNGIGFQTENDCLVDVSSILTAPGPIAITIDGRAVREPEGPKGLPFVGNYFEVFPDHLGNHQRLFDTYGPIIKTNNLGRTTYQTNDPQLSAIVLAESDFFTKKINEAHPLYPLKTPEAGVFLGDTDTKEWRDAHKFLPPALGPKAVRHYAPTMDSCVKDAFKVFDALDETGEAWNVYQYMLKLGSQAVGKLTLGLDFEHFTSPDAPTHEMVHAIAELLSLNKEVTSRGDWYAKLPFGAPKRLRNLKARIEEMVDESVQRAARGGVSDLPLQEAALQASNMVDYAIRATDNKGEKLPKSSLIWALVVATGAGFTTTSSLLSWLIYGLVTYPGMQDRLLQELVDHGITEDTELTADLTE…	550	include	AN3861.2
anCYP539D1	MIEELVSKTTPGQAVVYLLGAFFLACLARKIQVQWQLSRLGSRAPKIPFRLPYGLLIPSISRNSHADRRLSSAMDFIYKSMQANKSDQDLEYFTDVMRNAKGAPLAEDKKTVELDAGISSRIIFTRDPENIKAILTGQFSDYGKGESFHRDWREFLGDSIFVTDGEQWSASRHLIRPMFVRDRLVDTEIFEKHVQHLIPLLAGNNESKIVDVTSLFFRYTLDAATNYLLGQGTDSLQNPETEFAEAFRYVQRRQAQYFRLGVFKFVLSRTEFRRQLKVMDDFIKPYIDRVLAMSPAELDQKLSKSDTFLHALARFTRDRRTLRDQLVAILLAGRDTTAATLSFCLFELARNPEVTAKLREEIASRLGLGASAQKPSYTDLKEMKYLNAVLNESMRLYPV…	557	same	AN3917.2
anCYP61Ax	MAEINGSFVSPAADATVFPQVFQPAGLIADFLNGLTLWKTLATLFALAVVYDQFRYIYLKGAIVGPAWKLPFMGPFLQSVNPKFHEYKAKWDSGELSCVSVFHKFVVIASTRDMSRKIFNSPTYVKPCVVDAAHKLLGKTNWVFLDGKEHVDFRKGLNNLFTRQALSCYLPRMEEVYNDYYARFLKKSKNNNYKPTPWMPEFRDLMCAVSCRTFVGHYISDEAIDKISVDYYNITAALELVNFPIILPFTKTWYGKKAADMVLDEFAKCAAKSRARMAAGGEISCIMDAWIKAQLDSAKYREKIAKGIEVDSSEKPPQVLRDFTDYEVSQTIFTFLFASQDATSSACTWLFQLMADRPEILDKVREENLRLRNGDVNAPLTMDLLDSMTYTRAVVKETL…	534	same	AN4042.2
anCYP660A1	MLEPFHLLILGAITAIGYILSQRGLDPREPPEVHSKIPIIGHILGLMRHGMGYFSRIAAENSSHPIFTINLLTNKQYIVTSPSLMQAVQRNKRTLKFAPLVNFTAERFAGIPESGMSLLRDREAGGAGLSAGTVHAMEKTLIGPSLDRMNEEMARMLSPLVDELVASPQTVDLYAWCTRAITAASTNASYGPKNPYKDSAIADAFWTFETNIAPLITGVFPSIMARKAYRARETTFAAVLTYFQTKGHEQGSELTKTRYRVMHAGGLSDTDIARAEVSMGLGLLSNTVPAAFWVLFDLYSRPSLLCEIRREVMKHAVRVENTQTPMGRKRIIDISALRDSCPLLVSAYQEILRTRSVSAVTRVVTEDTVLDNRYFLKKSGVVSIPASAIGATESVWGPE…	521	same	AN4117.2
anCYP682E1	MLDALIVSCHKPATRSNTISSPSLRLRLTYFTTSPRLTRSTTRLLLSPIRHIPGPTLAALSFWPEFYYDVVQRGQYFRQIDKMHQTYGPLVRINPFEIHIQDPSFYPVLYTGPTRRRHKWLWAARMFGNNTSAFATVRHEHHRLRRSALNPLFSKSAIQRLTPHLQHTLARLCSRLDGFAFTRQDVDLGIGLTAFAADVITEYCFGQSLELIGKDNFGKEWIDMRMSAQIQPLVDRAAAVDKPADPLTVFDFLLSSTLPQHEKTVDRLKGEGQTLIGAGTLTTGNALKTIIFHVLNDPDIFRKLRAEVDGALENMDILSMSDTAYLERLPYLSACIKEGLRISYGVTHRLQLIAEEPLIYSGVTIPAGTPVGMTSIFMHDNPVVFPQPREFRPERWFEA…	480	include	AN4641.2
anCYP675A1	MDLIVPNYFKYVNIDTLLLFPLALLVSLAYCIMWITYTRWFHPLAQFPGPFWASVSRIWTVLHVLPGNAEKTQRKLHEKYGLGFDRLGPIVRIAPDELITSDPAAVKTLYGVKSGTLKTDFYLAFRPPWGISLRPARFPDHFSAIGGKQHADRRRIVSAVYSMSSILQSEQYVDACIDLWEEKLGEMADRKESFDLWLWTRMYSNPSTRALTGPILVWYAYDVIGELFFSKMFGFLEAGGDHLGYIAATDDLIPVQFLAGIMPTYVRPLFLLTGFLLPKVRGALTALASLTEATNATIKRRLFALSELDSNTKPQRADILGKLLDISHKNGKALNFELADIKMESFSGLYGDSFAGSETTALTLSGILYNIFRNRAVYEKLTSEIDAAITSHQLSRPHI…	551	same	AN4643.2
anCYP539B2	MTQLDLVEVDSLEAHVLIDNDLDPLSTISPDTVQVSGLMGHLAMNSPHHLKDRGDAHRELQMEDICCSAHGLSIILTATKGDQQHSILFDAGPEEEAWERNVRRMKPDLSSIELVQLSHWHRHSGGLLRAVRMITEAKEAKGLSKDLIADLHPNRPDYRGFSIGENIISLQADPSFEELEAAGATVQKHDSAHTVLDDFFLISGEIPRRTPYEAGLKHGMRFDKEDNEWTSDEAIADERFIMCNVKADKGIVMLTGCSHAGVVNCTQHALELAGGSIPLHAVIGGFHLATSDANQIERSIKDLLKFDPAVLLPGHCTGWRAKFAIEKRQPGLLLLPTEYSKRPIRLFLYDRRFYLKGGIHAPMIPRDIISVTRFFFAVVKAQNEHRLYEFFKKSLEHGD…	830	same	AN4858.2
anCYP619B1	MTAATKPIRLVRLAHVCYTHADLTAASRFLIDFGFQELTQTVSPSTGQRTIYYRGTTTQQPFVYCAREGPEDAFGGATFVVESREDLDYAAQTLPGSEGIVDLEAEGVPGGGLSLTFHDPVDGFPFHLVWGQRGREEHGENQGGNGLPVLQYNFPTEKHRPGNSTQRFKPGTYSLASRHRGIAYCIHTKLQSGPAPVHKLGHFGMCVTDFARAYEFYTTRFNFKASDLIHDEAGNDVTAFLHLSRGRELVDHHCFFIFEGPKWHVHHSSFETHDFDTQLLGHHWLREKGYTNCWGVGRHIMGSQIFDYWSVHSFPTYRNKGILLDIRGMSRQTDRSCARFDPSRFILEHYVDGDLVDETYPTHRSLASPDNLHVWGFLYVILTKGRREKGLPPGPPTLP…	916	same	AN5045.2
anCYP657A1	MTRALFSGRVFHGYRRLPCWRISSAYRVLNVYTARQASSTSTIGSANVSSLETGHITLEDNEGLVFVNNIFPRKLQWLLQLGPLNGTHSYEKALKRINRPQLAASDPLHIIRRVLPQDLDIDVKDVIPRFREGGAFVKYARKSEATDAEIEASIKEHLEKNPIRPWFNPFQQATVAHVQGRPWIEDLYRIPSPRIRVEFHPATPEGSATELTTEVLYSVFRRYGKLRYIEQQPPDSKVTPRYALVEFARPSNAVTAKNCVHGFTIPPEGGEGKSGTRVKIKYERKIRLSMIKDWLLSHPRLVIPAVAALIAAITVTIFDPIRTFFIKMKIKATLQIEENKFLQWVRYQVSKANIYFRQSKPDVRGLSAIWEDRHNDIEQLNSWLTESAETFIVIHGPRG…	1393	same	AN5137.2
anCYP58C1	MTVAQWMRWEVPLLLIISFYLTRTVYRLFFHPLTRFPGPKITAATGLYEFYHDVVRGGKFLWEIEQMHQVYGTCSIHQTDHGCVDSLEGPIVRITPWEIHVKDPHFYDEIYTSARKCNKDPNFVGMFGSPTSMIATVDHGHHRFRRGILSSFFSKRSIRDISPLIRRKVQRLMERLAEFYQTDTEVDLSAAFAALTADIISTYSYGESFDFLEDGSFHSEVRDAIMETEKLDHISRLFPVVLTVIRHVPVWAFAIVKPATAVIAGIQKRVAEKSAKALKMTGSSKEEWTMFDALTDPKLPACERTMSRIHDEGMILLSGGTEPTANALTVAAFHMINQKDILTTIREEVRASGRDVKKASLAELEQLPYLTAVVNEALRLSHGLSIRSPRISPTEALTY…	550	same	AN5360.2
anCYP673A1	MALLESAVVLQVFRDVTPMAILATLLLTTFLTYVVYMRHFHPLSQCPGPFFASLSNTYKAYYVYKLTIHEKLLELHNTYGPIVRVGPNHLHTWKGDAIALIYKGGRSMGKSEFYDAFTAFRPNLFGGRDEDIHALRRRQLSHGFAQVSVAKLEPLIDGQMAILISKLRHYARTGQAFDLKHALNLYVLDILGEVAFAKAFDVQNTEDNEKLHAINDHLLLAGVIGELPCQNFTKFLSRLSPVPWMRRLMKSRNKLKEICAGCVRFKIENLEATKSRPDLLRSLVEATDPESGKSVAGSHSTAGTLTLLFWHLIQNPSIMRKVQAEIENTLGPLKDRTSYPIAGIESTLKYTMACVRENFRINPVFTMPLWRRVGKSHVLEIDGHHIPEGTNICISNYVL…	507	same	AN5433.2
anCYP539A4P	LSAKGIDCAVRAVYQLLNYNFVEWTQNVLEENGRTVELHLAGARLVLTDDCENVKAIMFSGKGKFTHEVFASVFGDSVFGSLNRCGTRSPPSAKALKDLVFLKYVIRETLRLYAMQDPVAITITSALFELVRHPEIAQRLREEVVRVVVGFNIREAQRDTTIPIGGGPNGDLLITILKGQHVAYSVIGLQRRPDIVGPDADNWRPDGYMGTFHWAPQTWEFIPFNHGPRICLGRVFGYFQMEYTLCRIFQHFERVELHEPRVQRIKVELNTKMAYPVNCSFHRAVYVNCRNNEEACWLIIGCSPACALYIDPTRILGFPTNGSLPSFHLLLSSLNAKPFPTLVDMEASKPLGAFSRLNSQIYQSKLPEADILLIQPVVGDMVWTPEYAQLQHLGPAVTA…	592	not included	AN5478.2
anCYP532D1	MLSSLLSLPAILSFFLALCIIQLVRSLAKSPYGSIPGPALARFTNAWYLWQMRRGDFHRTNIKLHQQNGPVVRIAPEYFSISDPSAVKPVYGHGTKFIKSEWYKAWNVTPDPDQTNLFSEQVSQRHAENRRKVASMYSMSSLVAYEPYVDNCIAVFKQRLNEISVQGKTVDMAHWLQCYAFDVIGEITFGSRFGFLDAGNDVGGVMKSIEDGLAASSYLGLYPWIYPFYLRVLGYLRQGLSYMNEFSLLHIQETRAAMKGSHKDLPSYMAVKLVQAQTENPHRISDWDILATVGANVGAGSDTTAISLSSTLYHLYRNPGCLAKLREEIESAGIGTVIPAFKSTQEMLYLQAVLKEALRVHPGTGFPLFRVVPKGGQVLAGQFFPGGVNVGINSWVLHY…	511	same	AN5553.2
anCYP531D2	MTGVLLAGANASLWMQIPVVFAVLLLSKLIWDAFFSSLRVFDGPLPAKFTDIWRAWQAFDGHIDRTYTKLHRKYGSVMRIGPNALSISDPSMIRVIYSTRNPWKKSEAYRPNDVVLNGQRVSNLFNTQDEKWHNQNILPIRHLWQMTKVLEYEPLIDKTLNKFVDKLAARFGGGEVCPADEWIGYFAWDVTANFSFGRHYGFIDQEKDVDNLITDSTKGLIYFAPVSQIPWIDHLLDKNPIVRIGPKPTLTGVLYAFKVVAEYQAQLNSNKVKPGNVDHTLDKYVQLKKTHPDVVNDVQIVNWLMLSILAGGDTSSATMRATVYYLAKNADAYKKLVAELTTANLTMPAQWKDIRELPYLDAVIRESMRINPGIAMNFERVAPEGGYTLPDGRYIPAGT…	516	same	AN5665.2
anCYP59C1	MAVTNLVLTLSIPLLTVIGYGLYCGFQHRRKINELRKRGIPMPKDWSWLTGHLLSLKKYTDRLPADAHVLLPTHELAVEFADTEMFLMDTWPVFPALVMVYDPDAALQISTKYNLPKSAIFPSLMHPITGGPSMISMNDAEWKKWRSIFNPGFSAGNMVDQVSTVVDSVQVFCDILREKAGTGLVHLDDLTTRLTMEVILKVTLDMDSNYQRSDNEMVHALNTITKWHSFWDPRVRANPLRPLVQKYYGRVMDRCIRKELDKRFAEMQQGQRSASTSKRVKSVIALALEAYLADYHQKDGKASKLDDNFAQYATHQIRLFLFAGNDTTSSSIVYVYHMLSKHPKALARVRQEHDRIFGTLPSAAPQLLKSNPALLNQCPYTLAVIKETLRLFPPASTTR…	618	same	AN5766.2
anCYP630B2	MHGLNLDSDDQKPGKLRVEIVPASSRVIWPARRISGLRRIGRISTTQIVVTMITLTYAAITGLLVLVYFVIWPVFEYFRDPKGLRRYPNMSIFSGISAIPFMLMASRKFRSKELQELHKKHPVLRTGPNSLSYGDVRAIKDIYGHNTRCGKDPSYIVSAGSHYHLADVIDRADHSRKRKVLSSAYALKNLETWEHKVSDKIARLVKHFDSVCTAPLPAGQEEPDPADLTVDFRAWTNFFSLDAIVDIGLSEKLGFLDQGHDMCTAERKDGTTYRASLRDALYPNARKQSLLLWNYDWYPIINRWVNIIPYFAKMQKSSDTWEDIVWHHAMQRRRRYEAGEKLEDFFSALMEDKAGHPLGLEWGEVCAEINIMMNAGSVTTAIAITNVMYQLLRNPQCLA…	569	same	AN5837.2
anCYP52G1	MLFLSVLLAFAAYLLIYQYAMTNWNHARRARLWGCSPLPRYPTDILGLATLRESLKADKEKKIPLLLQNRLKRMSAREKRPVTTFVIRQMGLDNIFTCDHGNVQAILATKFKNFELGVGRRHTLYPMFGVGIFTSDGETWSRSRALLRPQFTRDQISDLDLEESHVQQAMRAMNVDPATGWTSSIDIQAIMFRLTIDSATEFLFGESAGSQAEALRNGGTLPLNHFSGDFDLGQWYVAQRSRFEKFYWLVDNRESRAVVKRVHEYVDRFVHAVLTTAEDRIEKSQSSSYVFLEALAASTKDPIELRSQLLNILLAGRDTTASLLSWSILMLARYPEVFTKLRSVILADFGSYTSSRDKITFASLKSCRYLQYFLNEVLRLYPAVPINRRVATTATTLPK…	517	same	AN6057.2
anCYP671B1	MHKRYGDFFRTGPREICIVRKSAVPLLLSPQSKCGKSTFYAQAQTEAEYCNVHQTRDFEDHRRRRKAWDRGLSVKALATYEPSIRAKADLLVLHIEKNRGRAIDATKWSMFLSFDIMGKVGFGKEFNNLSTGVEHPGIKAIHDHMAILGVMCHVPWLLNLISNLPGASFSMAEFFKWCEDEIVQKHRSWDIKETPQDITSWLLKAYVHKEVSAAPTANALHEDSRAVIVAGSETTATTLASILYFLCKNPEILAKLQLLLDEAMPGGSSEWTYDKIKTISYLDDIINETLRLRPAILTGGYRVTPAEGLQVDEVYIPGDVNVFVPTQLIQTDERYYVDAKRFVPERWNEKKEMIQDGAPYFPFLYGPYVCPKKNLALMSLRISVSKLAQLYDIHFAPGE…	426	same	AN6101.2
anCYP619B2	MTPATKPIRLVRLAHVCYTHVDLAAASRFLIDFGFQELTQTVSPSTGQRTIYYRGTTTQQPFVYCAREGPEDAFGGAAFVVESREDFDYAAETLPGPAGIVDLEAEGVPGGGLSLTFHDPVDGFPFHLVWGQRGREEEGEKQGEDGLPVLQYNFPTEKHRPGNSSQRFKPGPAPVHKLGHFGMCVTDFARAYEFYTTRFNFKASDLIHDEAGKDVTAFLHLDRGRELVDHHCFFIFEGPKWHVHHSSFETHDFDTQLLGHHWLREKGYTNCWGVGRHIMGSQIFDYWFDPSRFILEHYVDGDLVDETYPTHRSLASPDNLHVWESLSGKRLSGLLDLGSEEQIADQLCGESYPEVAPGHPGWGMEYAESWLPQTVFTEWASQYGGLYSLKLGTGTAIVI…	864	same	AN6131.2
anCYP656A1	MSAVLLGKRYVSTPDPENIKAVLATKFVDFDLGERNAAFRPLLETGVFTQDGREWERSRALLRPIFNRAQALPDLLLIEEHVQSRLYRIPRGYDIVNLQQLVRDLTLDSAFIHFLAGRPRSQEAGEETSTLNRSVTHSTRPGLISRSPAHENRGKLGRGCGNESESEGWYDLLSKVADTVSDGVQIRSQLLHVLLAARDTTARLLSSVFYMLARHPSVWRKLEREVLVEFGLATQGDGKCPLPTYTQLREMKYVRAVLNEGCTRPTFSPPPPPSSPYEHPVRNTTHIPPARRRRRRMPAYIRGQEGDRALFYRTMQRFTEIYGDDAEQFRPERWLQPAEGSGRVPLRRGWGFLPFSGGPRICLGQQKALTEAVYVVVRMVQTFCDIEARDERPWREQMG…	518	same	AN6321.2
anCYP552E1	MIRLAYSCFSGDVISKYCFGEPFGFIAQEEWEPNYRNALKATQAPVHVFRTFPFLKRLTDIAPLCARWASPGIREMLIESNEKMPARIRKARQDSKRGITETQPSLFAALLDAPLPEAEKTDQRLGGEGFLMIAAGTETTAWTLTVITFHLLNQPDTLNRLRCELQDADALNLQWFALERLPYLTAVIHEGLRLSYGVSQRISRIAPTETLVYQGEHNGRRIEYSIPSGTTMGMSNAINHHNEDAFPDSDAFIPERWINIDDAQRRRMDSCLTPFSKGSRQCLGINLAYCNLYLALTALTLRVLPWMSLYETTVDDVRYHSDLFAPLPKKGTKGVRAIISYP	342	same	AN6407.2
anCYP62C1	MIKSLPAAGTLSCLVRMMERSWKYIAIACALWVVQKIYSAITSPLRAIPGPFYTSLTRLPLKLSIIAGQRIYFIHSLHQRYGPIVRVSPTEVSIASLPEFREIHRVGSPFLKSNWYEKFVMGQHSPGVFAISDPKQHGARRRLFARAMSNTELRRVWEDVVRSKVRLAVDRIKGELEADGARCDVLKWWTFLATDVVGHLMFGEDFDMLNIGVKNEYIHVLESTMKGSGINAELPLVGCIGRHLPFSVVRSMFRANDYLTNYGKRAVTNARAKSDSSRNIFSGMLYEAEKCTDSDSGLSELDIITEAGNMIVAGSDTTAVTLTYLVWVVLSRPQLQREIESEVLALEEGYDDAKLETLPVLNAVIKETLRLYGAAPGSLPRTVPRGGATLGGYFIPEGM…	672	same	AN6414.2
anCYP672A1	MSLVMAVPHAFSVSDFGDIPTVLVSALSFILVSVWIKTSIDISQLETKLGFLSGRSAYKFNSLHKKYGKIVRFAPNQLSFNTIKGMRNIYGAGLGKSNTFLKTGFYKAISRRNIFTATDPYYHATVRKLFSPSLSPGCMAAHEPVIKGCIARFHALVKQRMQSQKAISLNDLYYSLSVDMVSEVLLGKSLGCIERGRPFFWTEQLPRIFYWATIRDQFKGSGVPTLIKWMLRQILRKGIRQRSEEARMRLIREQLKATHTRRDVMVEVLERADSSTLPEDEIAENFSAIMLAGFHTTSHAICATIWLVLSHPETRERLQNELRTAFQSTDEISLDVLAKLPWLNAVITEALRVYPPVPLGGARISPGAYVDGFVAFLTGPQVEVSTSLYALHHNGEYFK…	493	same	AN6434.2
anCYP532E1	MAILVRLFFALFVVSVYFFRVRLRLSHIPGPFLASLTNINRRQWVTTGRAHTIHTELHRQYGKVVRAGPNTVFVSDPAAIPAIYRFNEPYQKEAGANIHLSLFSMQSEFYDALMPYVRGKSIPDVFATRDEHIHRTMKQPIAAIYSMSNLVSFEPYVKSTIEYFFSRLDSLFVETGKVCNFGLWLHLFASDVMGEITFSRRLGFLETGGDMENVMANNWKFFVQAAPATQMPWLDYFWKRNPLLPGSVKPNKVIEFGVARIQERLHLSEKHPDHVNSRDFLSRFIAAKEKNSQIGPDAIMTWANSNIQAGSDTTAILLSALFYHLLKNPTSLAALCTEIDAAAKRGCLSSILTWKETRDLPYLDACVKEAARLHPPISLPLERVIPESGTVIGGFKIPG…	653	same	AN6449.2
anCYP65U1	MGVYLFSSSLWATLLLAILIYRLVRITYNLYFHPLSGIPGPSAWAASRLPFVYALIRGTIIQDFQKLHEQYGPIIRIAPNEVTFAHPEAYTDIFQPRPEKSQGQFLKDPLWWARQPGHPDSLLSVINPERHAQMRRVLSPGFTARALRKQEPFVQKYVNLLVAQLQDLVSKSPSAHINMTPWFNYTTFDIFGDLGFGESFDCLQHSRYHPWIALLFDSVKAAGFVIATRYYPLIEAVLLKCVPPSMRKIQRDHYQQIVDKVQRRLGWELQRPDFMSYVIDERGGLRLDAGELYATFMILTTAGSETTATALTGTLNYLVNHSPESLQRLENEIRGAFSGLDAITLDAVRNLPFLNAVIQEGLRLCPPIPWVLPRLVPQGGSMICGTWLPGGTPVSIQAY…	500	include	AN6466.2
anCYP678A1	MNYVAYIPLLAIALLAWVIIRRLLFNPLLGIPGPWTARIFGFYEFYHNIWRDGEWCKTFPELHKRYSSPVVRIGPNHVHINNIEAYEHIFRLGTDFYKDESFYTCADNHGSVFSLSDRDDHRERRKVLAPRFSKQAAELAAPKIQARLQDLVQFMVKQSRKGEGCNITDLFRAVAINWVADVFLGDCGDWVNYEARKLDMLEDIDGLSALIPTLRFFPYLATLNSLLPSSVVNYLTPSAVAGFKKICKDHTRPLLNTPTKEMARRTEASVAELLIFHRLENTGKPPTLDYLAEEAFAFIDAGVDTTGGTLVTALYHVLKSPEILRKLRKELDEAMRRQAKSTDIDPRKLGELPYLNAIIKESHRIWPAIPGPLPRVVPPAGINIGSYFIPGGTTVSATH…	520	same	AN6485.2
anCYP682C1	MELLRLLLDHPYAVAGAAVSVYIASIVIYRLYLSPIAHFPGPRLAALTVMYEFYWEAIRHGKFTFHIGELHKKYGTVASFPSLCFPPSSLFSRALRGARVCADRTGPIVRISPTELHVNDPEYYEVIYSRDSPRNKYPYYQRTFNAPYALITAEDHYRHRLLRSQLNPFFSIQRIRQLEPTLKALVDKLCRRLEELKGTGQPIDIEYPLTCYTTDVITDYTMGEGGYHYLDEPDFIPQWQHMLCGTAKTLVFIRPIAFLLPVLVAMPEALTAWLNPGMELFFAFQHRCRKRIAEITKRHRENGPLETKDGRQNLFDNVLNSNLPEQEKSEARLAQDMQVFVSAGAETTAKAMSYIMFYLHNEPALLQRLKDELAPLGNDPSLVQLEQLPYLTSVMLEGL…	586	same	AN6787.2
anCYP505A8	MAEIPEPKGLPLIGNIGTIDQEFPLGSMVALAEEHGEIYRLRFPGRTVVVVSTHALVNETCDEKRFRKSVNSALAHVREGVHDGLFTAKMGEVNWEIAHRVLMPAFGPLSIRGMFDEMHDIASQLALKWARYGPDCPIMVTDDFTRLTLDTLALCSMGYRFNSYYSPVLHPFIEAMGDFLTEAGEKPRRPPLPAVFFRNRDQKFQDDIAVLRDTAQGVLQARKEGKSDRNDLLSAMLRGVDSQTGQKMTDESIMDNLITFLIAGHETTSGLLSFVFYQLLKHPETYRTAQQEVDNVVGQGVIEVSHLSKLPYINSVLRETLRLNATIPLFTVEAFEDTLLAGKYPVKAGETIVNLLAKSHLDPEVYGEDALEFKPERMSDELFNARLKQFPSAWKPFGN…	1083	same	AN6835.2
anCYP670A1	MDDFKIYYYASAGAGIAGILSHLVYFIRGEHHQYAHRWITRALAGTAAVAIATLRLTDWQPLLSLILTALISTSYFLGLYSSIGIYRVFFHPLRRFKGPFWARASNLYHMYIIRKSDNYLVMKKMHEKYGPIIRTGPANLSVNDPAAIPLVLSDRATCVKGPWYDRSLPLVNLHTVRDKRVHDARRKVFTKAFTPSALREYEERVAVHCEEFVRQMTRLSGKPFDASEWFKYFAFDVMGDLGLGREFHMMTSETNRWIPTLLETSMAHVGPTSPVPWMAPILHNLPWAGRGARAWLEFVGSQVKERTQKKSDRRDQILSHLVEAYNQSEKKNIDYQWLRGDTRLTIVGGSDTTAATLTFLFYHLAQNPSHVDKLRAELEPLLNGQPRLDPKDVSKAQHL…	543	same	AN7066.2
anCYP52H1	MWSPFLEVAKALREGHVVEFITQKYNEYGWTFEQNVLGRSGISTIEPENLKALLATQFNDFCLGTREREFGPLLGQGIFTLDGAGWSHSRALLRPQFTRDQVADLDLMESHISRLIELVPKDGSAFDIQRLFFLMTLDSSTHFLFGESVHCMDEGNVLARSTVNNAQGFANAFNTALDYLNWRSVAGNFYWMITSKEFRDANKRVHEVVDYYVHQAIEAKRHPEKKEPGRYIFAEALAADNDNPKVLRDNMLNILLAGRDTTASLLSSAFFYLSRHPAVWEKLRRVIIEEFGDVQNPKGEITHAKLKDLPYLRYVLNEVLRLQPPVPLNLRVAVKDTSLPVGGGPDGKSPVFVEKDQPVLYSVYAMHRRKDLWGPDADSFRPERWEENAKHGWEYLPFN…	474	same	AN7131.2
anCYP532C2	MPTTLSTLQSSLPLPLPVLAIIALFLLRFIWRRFGSGLRGIPGPALAKCTRLWKLHSVWKGDHHLTEINLHRQHGPLVRIGPRHVSVADPKAIPVIYGLNKGFTKTGFYPIQCISWNKKPQMNLFSTRDEQFHRDQKRPVANAYSMTSLLELEPAVDSCTAIFLSRLRDFAGKKRPVDLGTWLQYYAFDVVGEFTFAKKLGFLEEGRDVDDMMAGIQGILAYASLIGQVPEAHKVLLGNPLMPILMPSMESWNQVLQFTLKQVNSRTSLARDGELDKGDLEEGKDMLSRWMAIHVADPEKMSTRDVIVHLSTNVFAGSDTTAIALRAIMYFLLKNPDKMEKAVGEIEAADSAGRLSSPISYKESMTHLPYLGAAIKEAMRLHPSVGLILERHVPEGGVT…	514	same	AN7359.2
anCYP663A1	MTADIKTLLLAALGAVAVAWLAQSFGKRSSLPLPPGPKPALLIGNIHQLPKSLQWLHLYHLSKEYGPIMHFSMAGQPLIILSTHQVAHDLLNRRSGRYSDRPRMVMAGELVTKNMHMLLRPYDERYKLHQRMEAPLLVLRSASNYRPLQDLESQQLLFDVLGEWDKFGEKGVDFHHHFERAMASTIYCLNYGYRLQTGYEKELMDGKKVQAEFARTGQVGAYLVDSFPSLNYLPKFLAPWKKEGEGLYELERQLHVGNLKKGLSNRGWNFTKYMKDSPEAVTMPEEELAFDLGILADAGLDTSTVALDWFIVAWITSGSTWVKKAQQLLDEVVGKDRMPTFEDRPKLAYIDAIASETLRWRPVVVSGVPHFTKVQDEYMGYHIPANSTVLPNAFAISHD…	543	same	AN7399.2
anCYP65T1	MPLTLSLILWPLVGFCLYVAIITTWYTLFSPLRVIPGPKSWTFFPILRHISAILGRFDTDMRRFHAQYGPVVRFGPREVSFITADAWKTIYGHGHTQLPKYMHSAADPQSIISTNDTDHSRYRRALSHAFSARGLQEQEPLIQSYVDKLIVRLKGVAESGRPEDMVKWFNLTTFDIIGDLAFGEPFGGLDSAEYHHWVSTIFQSIKVNPFILLKDNYPMLGWLLLRAFVPETLRQAKKRQIEHSRVTVQKRLSSDIHTRPDFMDSMLRSRHYTYNQNDWKKAPDALTDSEIVSNSNILIIAGSETTATLLSGVTYWILRNPRVLSRVVCEVRSVMKSEADITVQKVSTELPYLLACFDEAFRLYPPVPTGLQRRTLAPTFISGYEMPPGTIVSVHQSGA…	501	same	AN7522.2
anCYP53A3	MITDFLTPENITPERIALALLGLLAAYYVVPYLQTWRLSDIPAPGLAAWTNFWLLLQTRLGHRFISVDNAHKKYGKLVRIAPRHISIADDAAIQAVYGHGNGFLKSDFYDAFVSIRRGLFNTRDRAEHTRKRKTVSHTFSAKSIGQFEQYIHHNIENLVKQLTRISNLQRNPKNGYATVDALNWFNFVAFDIIGDLAFGAPFGMLDKGQDIAEMRKSPDSPPQYVQAVEVLNRRGEVSATLGCYPALKPFAKYLPDRFFRDGLEAVENLAGIAIACVNERLKPEVMANNTRVDLLARLMEGKDANGNKLGRAELTAEALTQLIAGSDTTSNTSCAILYYCLRTPGVIDKLHKVLDEAIPQDVEVPTHAMVKEIPYLQWVIWETMRIHSTSAMGLPREIP…	521	include	AN7589.2
anCYP532F1	MHLLAFLLLPPLFLIARYLATLLYTIYRTRTLYSIPGPFWARFTRLWYFRRLWNGHFEEDNVNLHKQYGPVVRIAPDHYSINDHAALKTIYGSGTKFAKSAWYEGWKHPDPQRWTLFPDRDIKRHGETRKRFSSLYSMSSLVHYEEFVDQCADVFFDRLGEFADRDVKFNLGEWFQFYAFDVIGEITYGERFGFLDKGQDIDGTIGALQNLMAYSSLIGIYHEWHPLLFGPLSRFSWSGAGGRAYIMRYVQQKIARHSLQKPQSDVEHGPLKTQTFLEKMILARDKDPEKVTDYHVFMMGLSNVIAGSDTTAISLSSIMYYLLRNPDVLDKLRNEIDEFTVQGKCSDRVTFKESQEMPYFQAVMKEALRMHSATGLPFWRVVPAGGAEIAGYFFPEGTV…	517	same	AN7772.2
anCYP573A3	MGLGELALSQLTLANVVLGGIAYIVLKFIYQIVYYRFFHPLSVFPGPFWGSVTRLWIAWHNLKETELPTIYGLTKKYGPVVRVTPTLLLVSDPTKLPEIYHRNADKTGHYITGSFGETESLFNMRSHKTHAAFRKHAAGPYSFSSVKRMEPLIDARIRDWSNKLNEKYVQTGEAFDFSWWAVYMAYDIISEVGFGAPFGFVEKGEDVGGLIQGFHDGLPAFGLLARLHPFTSWMKTTFLKKYLVAKPEDDSGIGVLMRFRDGLIEKRVQDLKSNKDIGRIDLLQTFLEARTEDGQPLTMDYIKAEILLVLLAGADTTGTVFQAMIYYLLTNQSVYERMMDEVDTAIRKGLITDDVPQYIEIQEHLPFFVAIVRETLRMCPPAPNIFPRYVSEPGLDLYG…	516	same	AN7773.2
anCYP59A1	MYTTIITAVCVLFALHLLDSFYQARQEPMPSFSLLTGHFGALKQTIDGMPPNATLHSIMLKLSQKFRSGMFYINMWPFSGTWLVVATPSGAAQIQSLNLSKPNILRRPLETITGGPSLMSMHGETWKRWRALFNPGFNPNYLIGLAPLIADEVVVFCEQLRQKARTGTVFQLEPLTLRLTVDTICSVTLDSQLHHQTQDHPLASALQRQIEWASFGTTFNPFKRYLTVRPLVMWYNNRLMNRFIDQEVDRAYREQSGRQSKSVISLALRDYMKEKDGSLEDFKRRVAPQLRVFLFAGRDTTSSTLLYAFYLLSRHPEALAKVRLEHDQVFGPYHQQVHEKIHQDAKLLNQLPYTTAVLKETLRLFPPSASMREGRPGVEITDDNGQVYPTAGCNVWTLT…	516	same	AN7808.2
anCYP60B1	MSNAGVEAIAVITGTFLSGNAATSLAGRLTNATRCNDERLPPSGPVPLRNNKAARWPRTGYTCLEMRLVNQPMADSIVNPSLSDISEDLEKSHNSPFTMPCLALGAVVYVLFQLVYNLYFHPLRDYPGPLLWRASSLPWKLTLLRGTMHHDLMRHHQTYGDTVRIKPDEISYANGQAWRDIHAHVPGRPEFLKDPVRLPLAPNGVMSILVSDTRNHARFRSLFGHAFSDKGLRAQEPTIARYADLLVEVLREVADTGKSVEMVRYFNMAIFDSIGALSFGESFDSLRNRELHPWVDTIHKNLKSVAISHVLRSMGVEFLAPYLMPAELRGKRQENYTYAIEKLKKRMQKTGDQGDFWDRVIVKSADGNQSGDGMSYGEMINNAAVMVVAGSETTSSALC…	588	same	AN7813.2
anCYP60A2	MILPLILVLYLLSTAAYRLWLHPLRNYPGPCWWAVWRVPYLKGTIRGTIVRDIQRLHNQYGPVVRIAPDELSYITPEAAKPIYTSSPEFPKDPMHLPPFHNGAPGILAADYAHHRRYRRLLASAFSEKGLRAQQGMIQSHIDRLMTRLQGNCSSGSLDMTVWFNWATFDIIGDLAFGEPFGCLERMETNPWIASIQGNVKSIPILNALRRYRLDRLIEFLAPPRLLEMRRRNAQFTAEKVDRRLKHATTTRGDLWDSVLADPPDGEPPMSRAEMVSNASAIVLAGSETSATTLSGCLWLLLTNPEYLQQLTERIRARFSTATVIDAQTVTQIQGLQAVLDESLRLYPAVPMQSNRIVPPPGARLAGSWVPGGTSVAVQQFAACRSPTNFHRPDEFIPER…	478	same	AN7818.2
anCYP62A1	MISQICNEVIGLVPKKEEPGWLSVTGHPGAVYCENSISSGPEATGADVSQAIRIAYFTPLKHIPGPWYASLTGLRLSWSVFANNRIHYVHSLHQKYGPIVRIGPQEIDVADPVAGREIHRMGSGFMKAPFYELLSPGPVDNIFNFRDPKLHAARRKLYARGFTLQSLRNEWEPKVRDIIKLTVEKIKCDAVKGEAEIMGWWTLMANEIVCQLTFGGGAGIVAKGVKEPFVLMLERRMGDLAHLLKHFAPPGYYLGRALAWFIPPLQDIFYSQERMFAAGGDVVSRAREAKKAQAEPRNLFNKALEAGNLTDTDIITDAGALLLAGSDPTAISLTFLLWCVLSRPEVQKQVEAEVATLEGELTDEACERLPILNAVIDESLRLYGAAPGCMPRSPPSGGV…	517	same	AN7824.2
anCYP548C1	MLPTYFGTSNFLAAFAVWMGVVVLAFAIFCVRRLYFHPYSKYPGPLLGKLTNYYAVYHSWKGDQHIDMWRCHEKYGPYVRYGPNELSINTAAGLKEIYSHGRNFKKSVKYNAMVHQAANTLTTIDKRKHGKKRRLISQAFSDAAFRSYEETIQQKIAQLCTALRRRDDDSNEIVPDGNWGPAKNMSHWCDWFTFDVMCSVIFGVPWSSLTEKTYRNVPHLIEVSNVRVGCLIEAGGSKNMKIDKYLFPAAIAARNQFVKFVNDIIRQGMAMSAKGSLKGAFALLRDATDPETQEPLSFKELCGESATLVVAGTDTTSTALAASIYYLCNHPKVYERAVQEVRSTFQSRAEIGLGPKVNSCTYLRAVIEESMRLSPSAPGPLWRQADAGGATVDGQYIPQ…	518	same	AN7881.2
anCYP682A1	MAILWSYLFSSYAVIIGLVTSVYLLGLGIYRLFLHPLAKFPGPKYAALGRWHEAYYDIYLSGKLIFWIEEQHKKYGPVVRIAPDELHILDADLWETIYTKAGRVDKYDRMSSRFGNDTSVLATIPDSLHRVRRGALNPFFSRQRILGLQDIIRQKLNIFIKRVEEYKALNAPMPINRGFLAFSEDVIMQYCFGHDYAALNKRGWAPTLHDPIVNVTLAGNTALHFPIVPKIMNVLPQSWIAKLDPVYVPIFQMQRIREIKDSLTGESPKIDKQTVFSDLIQGDLPASEKADRRLQDEAQLVIGAGLATTGWALTVGTFYLLSNPKVLARLRRELDEAIPARNPENPSGALEWAELEKLPYLTGVIKEAVRLSHSTTSRNVRRLPKPITYKDWVIPPRTP…	462	same	AN7932.2
anCYP674A1	MAMSFSYSPADIFWPCVKLGVFLALVYITSLIVYNRYFHPLRHFPGPAWAAISPLWYFKRIRSGNPQDVQHSLHERFGDIARIGPNILAVRHPDAIETVFGTKNGKAWRKAAFYDSFDPHIPNARTDSFSERDDAKNAERRRLVGGLYAQDNVLRYEPCVDRLIHLFQQRMQEHSESGKVFDMSVWLERYTFDVVGEIFHGRREGFGMLRDGADYNGWCYLMGVMPDIGAATTYLPWGFRSLYLLSQLVFQSSRDGVRGMLDVTKQAERATLERWEEMKKGKVLSESDILTGLLDMVQERGKNDSVMASWTVADVVTEVWAVIWAGSDTTATALTSIFYHLHRNPCKLAGLREEIDAAFEDGRLRFPIRFNDARKLPYLHAVILESMRVHPSLGIGLPL…	533	same	AN7969.2
anCYP541B1	MPTPIPQPKGLPVLGNLFSLDSKNPWGSFNKLAAASPSNRPIFKISILGHDIVFVTSAALLEEICDETRFRKCVTGPIVQIRDAVHDSLFTAYHSESEIWGVAHRIMKPLVSPEAIEGVFNEMRETTDDLIKKWTASSKQRVNVCNDLDRSNHEANMLAFFHQKVSIMNGTEPAVIASCQNATMEAVKRSSRPKFLTWLMGHQKRYDSDIKIMRNYGAEIVRKRREEYPDGGPKDMLHALLHGVDSETGKKLSESQVLDEIINIFIGSATAPNLLSFGLYYLATNPDVVTKAREELDAVVGSGPFEHAHLSQIPYTEGILRESLRLSATAPGFNIEPIPSPGNEPVLLAGGEYQVPRTQPLIALLTAVNRDPEVFEDPESFKPERMVGEKYDALPSGVK…	469	same	AN8004.2
anCYP504A1	MSLQTIGIAAVAVVYFLIRYFNRTDIPKIKGLPEVPGVPIFGNLIQLGDQHATVAQKWAKKFGPVFQVRMGNKRVVFANTFDSVRQLWIKDQSALISRPTFHTFHSVVSSSQGFTIGTSPWDESCKRRRKAAATALNRPATQSYMPIIDLESMSSIRELLRDSANGTMDINPTAYFQRFALNTSLTLNYGIRIEGNVNDELLREIVDVERGVSNFRSTSNQWQDYIPLLRIFPKMNREAEEFRVRRDKYLTYLLDVLKDRIAKGTDKPCITGNILKDPEAKLNDAEIKSICLTMVSAGLDTVPGNLIMGIAYLASEDGQRIQKRAHDEIMKVYPDGDAWEKCLLEEKVPYVTALVKETLRFWTVIPICLPRENTKDIVWNGAVIPKGTTFFMNAYAADY…	518	same	AN8078.2
anCYP652A1	MLQSLLQNNFVAVLGLLIVFGTATSLTWTAFTILSPYLRVKGAKIFNDRTGSEILWTNARKRFQRGARELFKAAFAQHPNAFYIMTDTDVELILDSKYAPEVRNDRRFDIGKYNEDMFHGTIAGFEMFENDHVLERVFVETVRNKLTRAIGKFVKPISLEAADGLREYWTDDTGIPAPTRNHSCVLRTIAKQSSRVFQGPPLCYNPDWLRITVNHTVTFFEAAESLKVWPHPLRPLAAKFLPLCKKLRAEAQEARRIITPILEERLKRAQARMAEKNNLPEKKTEVKEEGDSDGNMIEWAEETANGAIYDAALLQMKVSLASIHTTSDLVSQTLFNLCSRPELVNDLRKEVIEVIGQQGWVKPALYQLKLMDSVLKETQRLKPISIGTMVRTTTSPVTF…	529	same	AN8139.2
anCYP68M1	MALYDVFSTSLTDPLHLTLGILSISLPLLWYLRRGKQTQEQAQSNAPRSWPFNPASLDRKESESPILTFGNSIILPNRYAHEIRNNDLLSFRDGLEKDFLTTVPGLEAMFTGTFHNHIVWDTASAFSRKLGALIEPLTTETGIFLRENWSDDTEWHAISLNETMNLLIAQLTARIFIGEELCRNRDWIQNAISYTAHRTAAMKELHWYGRLIPLAHWFLPSCRALRGCVRAGRPFVERVLEARRTTQGKGEDKSIDALSWIDGVAGENGTKYDATLTQLRLAYAAVHTTSDMMTKVVAALCEHQELIQPLREEIVTVVKEHGWSEAALAKMVLLDSVLKETQRLEPLASFTLSRIAREPVVLNDGTRIPKGAQVRLTTDNMWNSSVYPDAAIFDGYRFV…	497	same	AN8141.2
anCYP653A1	MSPMVLCTSLLVLLAWLLSKSPTDTTPVNVPTVTLGRFVPCFVDRLLFCAKGPFLIYDGYKKSVCGDYTNILSDSFLPAQTVVKKLTPALGRIVPDVIDELKHAFDVEVPECYDKWVTVTIYSMILKLINRSTSRIIVGDSLCRSEDWLNTVLDYTYNLGTIIFLLRPLPRFLRPLVAGLLPQVRHARKILDHVKNDIIVPMILERRQKEANDSNYRKPDDFMQWMMDTADNDYDKQPGNIAQGLMIIMALAVIHTSTITITQSLYDLLIRPEYVQPLRQEIIDTLKHGWANATRADFATQVRLDSFLRESQRLNPTHEVNVQRIAKETLVFKDGFVVPKGTHICFAAGPLSRDPELIDDPETFDGFRWCKDRQYNKKGHNNSLVALSKLNLHFGYGRQ…	461	same	AN8184.2
anCYP647A1	MSTAWTNSWIAIAVTTFLVAVFVLLYSAPQSEIDIPLVRDRGRKRFRTSTFVSYLFNANDILQEAYDTYLKHGKTCRVPDKSLGTMILIPNRYMKWMLSQPTGVLNSYEAIAEIVQARWTLGDTRYLSDDWHLNMLRDALRPLSKSGIVEFQEELERSMEDVLGNDHVNWKDVNPTIATKRIILQATTRYLVGSPLCADEQFLRWILIFIEWITPVGELLRLTPRGLRSVVGHIFSIPRFIVIQKLKAILRPQYDKRLSFIRSGQSPEDGPQDLLQMMMRDLYERNSTDLNLHFITINVLVFVIAAVVQTYMLAPSVLYDILESNAEYNTISKLQEELVCVLGEPAQGQRWSQNEARQMAKLDSVLRESLRTNTLVSQTMPRKVMVDSLQTPDGITLPR…	510	same	AN8250.2
anCYP51F1	MGLVSLVLDNVCERCSALSVWALSGLGLLSVIIIAVVLNVLRQILFKNPNEPPVVFHWFPFIGSTISYGIDPYKFFFNCRAQYGDIFTFVLLGKKTTVYLGTKGNDFILNGKLKDVCAEEVYSPLTTPVFGRHVVYDCPNAKLMEQKKFVKYGLTSDALRSYVQLITAEVEDFAQKSSVFQNAKGVFDVSRTIAEITIYTASRSLQGKEVRDKFDSTFAELYHDLDMGFAPINFMLPYAPLPHNRKRDAAQRKMAETYMEIIKERRKSGEKKDSEDMVWNLMSCVYKNGTPLSDEEIAHMMIALLMAGQHSSSSTLSWILLHLARHPEIVEELYQEQLKVLGSDMHMTYDDLQKLELHSKIIKETLRIHAPIHSIIRAVKSPMPVPGTSYVIPTSHNVL…	526	same	AN8283.2
anCYP682B1	MQVLGVYRLFFHPLSRFPGPVLAALTVWYEFYYDGIRRGLYTFEIQRMHEKYGPVVRISPNELHVNEPSFIDELYAGSGKRRDKYPYSTCQFGIPDSVFGTPGHDLHRLRRGALSRFFSKTSVTKLEPIIENAIGKLCTQLESYSGSQQPVKMDMAFSCMTTDVVTEYAFAKSYNFLDSPTFEPNFHRPIVAGADLGPWVKQFPVLLKVMNDLPKWILTRINPEAAVYIQFQEDLRRQIREVQSQVDKGESNGKIPTIFHELLTGDLPEQEKRIERLWQEGQIVVGAGTETTAWTLSVTLFYLLDNPRIMRQLQEELERIIPDAAQSVTWHQLEQLPYLSAVICEGLRLSYGVSSRLQRINPLGPLWVRSRDAKGGPHGKGRWVEYEIPKGTPVGMTST…	506	same	AN8309.2
anCYP671A1	MGIVTALATFLSPDLTRTAFAFCVLGVASHQCIRHGEIDNRLRPLSALYLLAFLGLCLCYVRIFSLSWPRALGETILAASSFNLGLLTSIITYRAFFHRLRHFPGPWMAKVTRISAVLKAVERTQYHLDLKEMHRKYGDFVRTGPREISVNRPSAVYLTSGPHSVCTKPTWYSHVSDDITKVSLNSTRDPEVHRRRRRAWDRGFSMKALPTYEPRLQHKVDVLVSQIRSRIDRPLNITQWTMYLAFDVMGLVGFSKDFRQLEDAVEHAAIEELHGQMLMYGILRPVPWVLTILGATLGLAGKYGQFMTYCVARTAERKAEWNASEDKVPQDVISWLFKASDEKDQSAPPGEQALNEDGQLLIITGSDTTSGALANAFYYLAKHPAVYKKLQAELDNAFS…	460	same	AN8338.2
anCYP530A3	MLPLTPILAIAGLLALIFRLSLIGRRPKNYPPGPPTLPLLGNIHQMPSRDAHLQFAKWAKEYGPIYSLMLGTQCLIILSSDEAVKELLDRRSGIYSHRQEMYTGQQLCSGGLRMLMMGYGPTWRIMRKMVHGLLNVSTSRNYIPYQMLENKQMLYQFLTEPDDFLKHIRRYSNALTTTMVFGWRTPTYEDPKMKQLFDGFSEFAEINQAGAAAFLDFFPLLQKLPDFLVPTKRKAKELHKHEMGLYKGHWMKAKEEIEAKNIKPCFCQGMYEVQKKEGFSDDQAAYISGTLLEAGSDTTSSTLYAFVQAMLLYPEIQRKAQAEIDRVIGPDRLPVMDDLADLQYIRSCMKETLRWMPTTILGAVPHAVTQDDSYMGYFIPKGAGVMNNVWAIHHDEKRH…	443	same	AN8358.2
anCYP685A1	MGFVNTLTQASDQENQRLRASPQVFKLFVLILFVLLVLKIRRHRANRITNQYGRQICELHGDARVAKFAFSKQLSDQGKALAGDEPFIIRNGRARELVVTKPEHIYDFYKGDTKPCSLLGHAVGALAGERWSMIRRYFDPAFSFQSARQAIPELSASIDRWLDDLPLQGTGTGKGFALEIKKPCRFLPLRLAAEFVYGEIFDDKLFSALLDLNVLHEVILHDVIANKRLATRLGCWFDRAAAKRMEEFRSRWMEFNLGIIQSARGASKACPAERIYHGVEKGDLKLEEFLHTLDEILFANVDVSSAVLGTLFEHLAVNTAFQQKLRAEIETHIQTRTHTPDTDSDIDINTETGKYLSKQDTLMNFAVMEAMRLSPAFDCDFAAFSLPECTAVPKEIGGY…	498	same	AN8408.2
anCYP655A1	MSLASTLPRASFETLLQHTNFMDGIKFVFFAFVVYSCFTIAVGWVVYEWKRKAHGCGKIPRYPHRDPFFGFDIVFGMAKSLRNDYFLVWLNKVHENLPKTFLVNFVGTRFIYTIEPENMKSMSAINWQDFAVGPMRRNNKATAPFADKGVNTVDGHEWEFSRFLIKPFFKRETFTDTSRLTLHVDRVLEQLPADGETVNIQPLIQRWFLDVTTASLFGESIESLVYPERAPICWAMVDVLRGLRLRLQWYKYLWLFRHQAWLDAVEVVHRYLNAHIDRTYKELDEYKRQGKNPEAADRNDLLWYMASNLQDKEALRSQICLIFVPNNDTTSIFISHILWNLARHPGIYEKCRQEVLALGDAELSFSVLRNMKYLNAVLNETHRLFPNGVTQVRKCIRDT…	519	same	AN8411.2
anCYP658A1	MPPYVIVSELLLIRLVCGLVGYVLWRLWRFTVHPLLQPNLPRELPYTIPFIGKDLRPSQTIQSTDSLRPCNFPATEPARFNIVYHDALEVLRDRPEVINTEHIKDLLHGLGCSKPGILEIDSHQRGNISVPDSKAALTNRPPLFKVAEGLLSKQLLDRSLGNDLLARTLEVLETQGIPQVSLMIMSRWTNDLWKLLFKVPEPFARDVYTARTRVQRCLQEFLRLPESEKSDQSWAIEAAVAEMRSRGMSEADTASYLLVVFWAINANTFKIIFWLIAHIISNPTILTAVTTEISSILSDWPSNESLSSLSIRLERNTLLEALHNEAHRLALNTSSARTMKQDVNINGRIFTSGTHAVIPYRYLAMRHPLLSQDWDAFQPERFLSNPGLGQSKSFLPFGG…	461	same	AN8438.2
anCYP686A1	MSNALNPILALTARYRAVDRKRSLTGPDYVWPFGNFRHMFAESRALSHKWRKEYGDIYRIWTGFYSEVWGLGYWMLSREKYQSAKAYLARWEAFLMRTSQARKDQTDLPITRLWRDVEVGNLSKDELLQTLTESTVFNLEPTSHALIMTIFLISDNQAFQDNLVAELDANRSAITRYLGRKDTLLHYALLEAVRLQPVLPFTLPEAASVDKGLGGYLIPKGTSVIADSYGINVRNPFWGPDATSYRPSRFTTLTPAEIHRNLSMFWFGARKCLGQFFADKQVRAVVFNLFDRYKVTCSDYSGIAPGINVDKTEYVDRFGLEFLL	324	same	AN8510.2
anCYP68L1	MDSLSLSNSQSIAGVLALLLLSGIYVYLNSPSYPVVNGKRPWELRIIHAQKRFLSNARDLIDSGLARWPAFHLVTEAGYRLVLDPKYANEIRSHEALSFGKATAQDFHAGIHGFEPFEQGTRSDQIVSDVVRMKLTQSLGNVTKPLSDETAIALQKNWTDEADWHTIPVKKTVLDIVAQLSSKVFLGDQICRNPEWLRITVAYTVDSFLAAQALRMWPTFMRRLVAPFIPGVQKIRAELEEARRIILPVLEKRKAEKQTAIAAGKTPARYNDAMEWMEQCAKGRPYDAAVSQLSLSLGAIHTTSDMLTQVLYDICGHSDLVDELRQEVLTVIAAEGWQKTTLYKLKLMDSVLKESQRVKPIGIVKLSDGTVIPKNANLIVSSQRMWDESIYPSPDKFDP…	494	same	AN8530.2
anCYP677A1	MDAYTSLLALAGALISYSLSYVCYTFYWHPLARFPGPPLAALTRFYRAYIDISWKHSFVHHLGELHKKYAAYLEIFNPANRWDKEERLYHSFGEDRSSFGYLRYAEAKERKDILSRRFSRKAVQDAQKIVEGIWFGEQVLDLCKTLGQNSEEAVDLFYAFRFHAPKYESPLLLAMDASMTVFPAFKHFGFYKEMIMNCPPKLSKILSPATAGLVDLQTLLKAQIEDLTSDPSQLEKLPHNTTIYHELLRPEAYRTKTQPSKGSLYEESQALMFGGADTTGMTLMHGCFYILQEKSRGIYERLKTELVEAWPSLDGAAPTWEELEKLPYLTAVIKESLRMSPGVASPLPRVVPKSGAVITKTHIPGGTIVSQSSHFVHTNPDIFEDPHSFIPERWLGEKG…	450	same	AN8615.2
anCYP547C1	MIPMLAATLAEAFILQRSVFTDTPLRTVVFGSAAVNLLILAIYNVWIWPFFLDPLRHLPRAPGRFNMLRFIFDNPRGRLPLLWMKTVPNDGLIYFRDLLNRTQLLATNHQALLDVMSTNTYDFEKPWRAREFLARIIGFGLILSEGAAHKRQRRALTPFFTIKNVRALYTLMWDKTNQLLVEMDKQISRCPMEGTSPDSGWGKVEMSVWARYFTLSRLTLDVIGPAAMGRDFRSLQNAENKVADSFLAILEPTKEKIAFLAINFLLPQWFAKKLPWRLNQVIEEQVGYLRDLCKEIVHEKRAAITATKVTASELEADILGSMMLSGDFTDDELVDQMLTFLAAGHETTASALTWTCYLLTLHPEVQDRLRAEIRTAIPHSTHPVTHSDLESLPLLNGVC…	707	same	AN8895.2
anCYP537B1	MLTFYLAASIIVTVLFMRRLCSPIAKLPGPWYATFTSWVLKYHEFTSNRRLFIHDLHKKYGSTVRIAPNEISFASLEAIKEIYGSGGSGYDKTELTMFSTLDKHSHSQRKRELADRYAMSNILREEHVSAIVDRARAVVSRCAASAESVDVYVWLHCYALDGVTNFMFSPGGLHSLDSEHDFKIMEELTYHQSLQKNLLHYYLPTVAAYFPPCLTPRRSPKTNEYVLKMCAQQLPSQHSLVAKLARKDSPLNHTQVAAECKDHMAAGIDTTGDGLCFLMWKLSQPHNIRFQERLWEELRTARPDIPLDKLPYLDAVVKEGLRCAPPIPMSFPRYVPTGGRSIDGHFVPEKTIVSCQPYTVHRLDENVFPEPDSFNPDRWMVEKGAVERNRLFFAFSTGG…	458	same	AN8905.2
anCYP540A2	MRPPTVQCQFYLIGDEPSSAQSVTVDTRWKFEDLQRAVGLVFHVAQPLGTLSTVDEVLTLANSSSAIGILVDGKPVQSPQGPPGLPLVGSFYEIFPDHLGNHYRLFRKYGPVIKTTNMGKTIYLTDSPQVAASCFAESIYMTKKITEDHPLWGVKDNTAIFIGDTETENWRLAHKYLPPAMGPKAVRHYTGLMQNCARKALPVFDELDARDESWNVYQYMVKLASQTIGSFSLGKDFGHFASIDSPLHPIVTNIASLLSLNKKITARGEWYRLLPFGDPARLRSVQHTIYTLLQEAIDEVAARSASKDAPMSDAALSASCVVDYLLHAVDEKGEHFPTGLILANMLIVTGAGFTTTSALLSWLIYCLVTYEGTQDRLYSELVEYGIVGPSGEPNKTTWT…	549	same	AN8919.2
anCYP676A1	MSSPWKVMDPNLADMHQIASFLGLHRVALFLIAAVIVRVLYRRYWSPIRDVPGPFWASFSSLWRVYHVVKGHTEQQILKLHKEHGIAHPLLLRWRLEEKITSGTIGDFVRIAENEISVAHPDAVKQLLHANLAKGTFYSVFSLPDYRYVNQMSELDPTRHIQKTRNLSAGFSLSNITKTEPYIDRCLKVLSRQLDGLAASDAPVHFQDWFSFFAFDVLGEVTFSKSFGFLQEGLDIRNAIANTGSLVYYISIMGNYVWFHNLTLGNPLVSRLGLQPNSHIFDTCLLAIDSRKNNPELRHDMMQRWLDMRASHPERMSEEDIFGAAVANVGAGAETISSTAQAVIYYLLKNPQYLATVRKELDEAQAKGELSDVIQYGEATKLPFLQACLKEAYRFHPGV…	534	same	AN8952.2
anCYP548D1	MLQLLLPRSWPAALLAAGTILSFVWIAYYRFIHPLSRVPGPFLASVTPLVQLYHGLKGDRHLWIYELHQRYGDHVRLAPNFVSINNVEGLHKIYGHGNKFRKADFYNGFLAIPGVYNTHNAIDKLVHGRKRRVLSQAFSDTALKGMEDVMLLHVRQLCSILGRERPTSQSGDKDGATFNMANWFGYLTYDVMGELCFGKSFDMLIDGAKRRMIHLVDRAAYRHYVCGLWMPLHRWHLDQIFIRRLTNDRWNFIMESRQEANIRAKERTSLGQDAKKDFFYYLLNARDPETGKGLATQELWGEANVLMIAGSDTTSTSLSAAIFYLVRNPHALEKLKNEVRSHFSDVEEIVTGSKLNQLTYLKACIDEAMRLAPAVPGSIPREASDPVVTVDGLVLPEGT…	523	same	AN9007.2
anCYP683A1	MIFAQLPTLTAQVVHFMQSRLLLCITAFVVLCIIHTFLYAFLLSPVRHVPGPWWARVSRIPLLYATWQRRRSRYASDLLRKYGRLVVIAPDQIHTSDETAMKTIYAKSSIKTRFYAGMGSWKGVKSTLGFVDYRSAAPTRNNLIQCFQNRNLDTLVDSMACHITEFCDMLKPKVSNNKAVDGVVIFRLLALDIVTDILWGEKDTLLSKGFDQTPVFLRRFHAFSSWNALKSFIPGLDTYVRFLGSSNMRQLRADCNDMDVTAREALDRWHARPEERHQKDVLSMLQAMSNSDDPTKRIPSEHIPAYMVEMLAAGSSTTSHTAAFACDQLARYPKALEALQKELIEAFPDKENIDERKMLSLRYLEGVIYETMRLYPMIPGPLERHLGEWIEVDGMKVGP…	507	same	AN9030.2
anCYP662A1	MLALLLVLVALTSYFLVRMRQQRGMFRNLPGPPHHAIWGHFLIMRDIASSLPPDATPQLFAHLMRQRYGLGDFFYLDLWPLAPPQLVIAHPELATQIVHKMNLPKESAVMQKWTGPILGEKSMVSANGHDWFIARKSFTPGFQPRKLQQHIPHIVDETQAFADILREHFHMNDIFKMEDLVARMIFNISAGVILGIKCNAQRDDDEFLELFRKQAALAPQDFWSRYLYDVSPRRYYRKWSNGRALDRYVGRLVDQRVVSGPAANPDQKTKYYAIDDAIATSRTLNKNIPHTSSLDKYTRDMLITSVKTLIFAGHDTSASTLCYTFAAISKHPQVLNTLRKEHNALFGTDPSAAADLLRDDPNLVNNLPYTLAVIKEALRLWPPTGISLRRGQPDQTLFA…	619	same	AN9210.2
anCYP550B2	MVGGQITMIIPSLKSEAPAYITIMDCISQNSVIQRALLALYEHPVAYSVITAVFISVLCRKLLYKPRNYALFPVWATIEVAIASYLLRGDGIGRRVFSVIRRYGGSLFGITSTHQILVDFPGLDRFMARSLHTLNAEPVQYTIFTRTFGGVDSPELKRKLKNSWKDLLAPIERLFLNDASAAAALDRACVLQQAASFVSFSSSPAQMKRWELSAGIRVIPPAESGSPHKVEANLQSLTRDFGACMAIPLLYGRHFLDGNPTLLDDFWKFDNELFPLLMIGVPEWTPLRIVKDGCAARARILRELEALYRRIDQSQCGEPVESGIDMSDVSGALFERSRIYKREGWSFPERAAGDFAIFWGQNANTHPLLFWFLAYIYSTPGLLDTLRAEIAPYTCFASS…	683	same	AN9214.2
anCYP540D1	MTVQTFYLIGEKERSTRELDVGDPKTVNALRQGLAEVFNILSAEGIDFHDCHGPISTIESILRSESVGITVNGHPVRYPQQPQGIPIFGNHFEIYPDHLGNHERLFNKYGSVIRTNNMGRVTYLTNDPDIAALAFRDNDYFTKAPSSASHPLYGIRDQTALFLCDTESPAWKEAHKFIPPSMTPRAVRHYTPLLQQSVDTVFNVLDKFDNNGQAFNVYHLTAKLASQVICQLVLGVDLHHFDAVDSPVHPIIVLLQRYLTLNRRVQTKGAWYSYLPFGDPVALKNTRRELYGLIEEAVITCQKKNGGTTGDLPIQTAALHATCLVDYLARATDEHGNKLRHEYILSNTLALVGAGFVTSSAFLSWLIYSLVEYPGQQDRLLQELVDHGAVSDKRWTYDE…	553	same	AN9218.2
anCYP664A1	MFSSTRRAEGPCATELTQVSSLLPPRGPYEFSLLPTLTRPLEDLSKCIEGARQTSATANGYSPTGLVPLADSILEICQAACTAYGLVDGAIAAGVGTGSSDNSPTATGIGAAGLTGDRPSSSGASTWRCVKTPMTLGSLTLQNEEESLLARQIVYAVLTSLSALLREVYVREKDVVSETDVVGEGGVGAGAALCFEVTTIDILIMTMAALDVFNVPYSVPLLGSTVVILIGFIAIKALRVGSRPKGLPPGPPTEFIWGNTKQIDLFYPQYQYRKWAQQYGPVYTVMLGDTAHVVVSGLRDVRDIFIKQGASSQNRPPSRFQLLMRDGFFPGLNNGEKWRQSRRMWQAVLNNSAAKQYLPYQELETRQLLFDLLRAPTEWRDHIERYSNSVAMTMVNGRR…	750	same	AN9222.2
anCYP679A1	MSNGAPFPLDYRGTRNYGPRFIPDRYSTFVSSARKSPRTPPGGSDQVVHVNDAGVYKRTFAVASPFPKSEFFYSSVGVGDAIGAMTDTKKHRVRRSILGPRLRAKAIAPYTPSLQKLVIACMDIMAGKARQGKVINLLRYTRALTVDVISDFTFGRPMGVVNEAEEMPDLLNDLEVFGRHFHILKHFPISRKLLDIIPESFARKLMPLPGFFELREKATTAVNEAVVERQAGKTISNNTDGASFLDLLLNQIDENPSVLVDEGCAFITGGSDTTGFTMENATYLILSHPHILQSLLQELDTSPHIRDTFDLDHILRLPFLTAIIKETLRLYTPAPSPLPRTVPAEGIDVHGHFLPGGTILTHSLYLIHHNPVLFADPKSFKPERWLGTQGKVLEQYYVP…	478	same	AN9225.2
anCYP650B1	MAMGNPELRTHFFRSSHEPGIPNSLRFPNGFLVTCGLPWLLLLFSVTIILFHPLRKKSDLPLINPGKGRIGILRGYRSRKTFTTELPRLVADGLSKASAFRIAAPDGVNIVLAPSYAHEIAEHPDLNPGPIAGDEFNSHINGFEVFAQLGTSDVISESVRTRLTRQLTKLTPLLTSETPLLLQSQWKDAPDWVEVSPHETALFILSRLSSLVFVGDDLGRNPDWIRILTSYNTEAFAAAEELNLWPQILRPLIARLKPSCRQLRRYIRDARALLVPVLEQRRHAQSQGDRREYNDAIEWLDETSRSTGQPYDPILSQMLLAIGSFHTSSDLLGQVLLDLCMRPDWKVLVRELRKEIISSLQGEGWDKIALNNLKLMDSVLKESQRLKPASTVTMGRYAS…	529	same	AN9248.2
anCYP650A1	MIIFNISALGPPKPMLQFVGRELVETSRATMLRLPIDSAMHPFSTLPNHELGLYIMWMMSAVFVIFKLLAPAKCDIPTVNGRRRFEIGQYQARRRFSVDGRGIILNGLQMARVFRVVSQKGPKIILGPEYANEVKSHPACNADVFIAKEFHAHVSGFEVLRPQQVMKDAIRLRLTRSIGALMKPISAETALILESQWGNSNSSLVSRVSAVMFVGEELGRDQKWLSIVTNYSSDMFVADLDLCKWPEALRPIATYFLPSCGKLRRHIREAALMLYPILSEGYSAHQNKQNFLDWLEEIAGDRKYNPVLAQLSLAAAAIDTTSDLIIKTLTDICRFRDSQKLQEDLREEMVRVLRADGWEKSAMYNLKLLDSVLKETQRVKPVVVFGMGRYVTEQITLHD…	524	include	AN9251.2
anCYP651A1	MRTDVGVELFASPEYADQFRNHPSLKVFPFTAKMHHGHLPGFELCRSQPVEDRILIESVRTQLAQSLGKLIQPLASDIGEAISDRWPSESGWQEIVLGSVVERTIAQGTSSVYCLDEAWPEFVVKMEMALGMASAALSAWPVMLRRIVAKFLPECLELYRIMKSGRELMSRDMRRRTALQASTGEEPLNFFEWFKEASHGEEYDELILNLRIAFASMHGLCDHLVKILLRLSEDPQLVSDLRKEVIQVYETHGWSKTALYHLKLMDSAFKEVQRVDPILFVGRVAVADVTLKDGLIIQKGQSIRISGHTMWDEDKYPDAAHFDPYRFYRLRQAPGQENTAQFTSPTSDHLGFGYGGRACPGRFFAAAVLKISLCHVLMKYDIKPANGETGQHVWEFAAA…	419	same	AN9253.2
anCYP535D1	MPLATLREPAIPLLCGLLALYVLRVIMTYAKLMRFRGPAWTGISNWPHSIAMLRGSCHEFYAQANEKYGTRTWQPCLPILTVLNRARPNRPSRPSSAHHLVSGGLDARQQQAWLQALRLTPADSVFGAKYSGRENTDLEFSVDKQLQNLLDLIRAKYVSSCEQAVPMNLAKKVQYFTLDVISSVGLGKAFGMLEADRDVDQYLQSSDEGLAIGNAALALGFSNINQAPFIGKFFAPSPKDNNGFGRLMTTCFRFVDERAASATDKRSDMLASFIRHGLSGEELRTEALEQILAGSDTTAGAIRGTLLHLMTNPRVYVKLQREIDDAVHRGLAPSAGQGLITAAQAKQLPYLQAVIREALRVWPPVSNIFPRDVPKDGDTVVVNGQSIFLPGGVCIGYSA…	506	same	AN9296.2
anCYP58D1	MVATVDHDTHRIRRKLLTFFFSRRSIERLEPVVHESLSKFLDSLVAAYKEDTVVDLIDRLQGLTGDVITQYAYGNSYGLQEPQNIGRGITKVVQEGTTQIHLHRFFPFFERLLRVVPKWFMAQMLPARAAIYDLLNGVREQSIEALKQRDMSAPPPKKTTMFHALTAPEVPPEERTLQRLQDEGLVLFAAGTETTATILGVALFHILNNKEVHRKLRNELDQELPTPQAGTTWRQLEKLPYLNATIHEALRCSGLTMRQQRIAPTEVVKYKNYVIPPGTPVSMISHFVNMDPDIFDDPQTFKPERWILAAEKKQNLSRFLVTFGKGNRNCIGMNLAYAELYNTLAAVVRRFDLELYQTTEENVRFVRDMLLPRSTNGPWKVRVKVIGIREE	391	same	AN9313.2
anCYP687A1	SVSDFSLVTDNNPEKIYAQFAELRSRCPVARTADNGGFYLLTRYEDIKNAASNTEIFISSVKAVIPSDPRGIRRPPLNTDPPAHTPYRTALDRTLRPKRLRRLEPVLREHAEREFAKLVAKGGGDICGDFAAIFAAWVETTWLNLEDGTAPMLANTAAAWVNAWRRQDAKETSEQSEKLYLIARELFADRRVSPRDPEQDPASSLLQERDTNGQPLKDELLIGALRQSLVVGMVAPPLLFGNICNHLSRDKELQNRLRSNPSLIPAAIEEFVRLYVPYRGFCRTPSRDVELCGRTIPAKSPITMTYAAANRDPSIFSQPDEFILHRPNITSHLGFGRGRHRCAGMPLARMALQIGLVVILQQSSDFEVNGPLQYAGMPEMGISSCPLRITPRDSVEPLR…	401	include	AN9335.2
anCYP584E1	MALLGLLETYRDPLAFVAALSAVFYLLSCLHRRWRRYQFAKENGCEPVVGKIPSYDPFLSLDRLYRLTKLARNRKLLENNVQRFKEFGNTHRAKRITTPMIVTRDPQNIKAILSLKFGDYSMGDRIRIFGPLLGHGIFTSDGEDWARSRHMIRPNFVKEQVAHLEIFEELMDDLFALIPTDGSTVDLQELFFGFTIDSATEFLCGHNVHSLKKRRSGVIDDEPDFAEAFNYSLDNISKNGRFGPLMFLNRDPKAVESHRICHESMDQFVDKAIRMRERYNEEKIVDEAAERRYMFLYGLAQQTGDRRRIRDEVLNILLAGRDTTASLLSNMFFLLAKHPSTWAKLQEEVATLEGRAPTYEQLRNMKYLKYCLNETLRLFPVVPVNSRTAIRDTVLPVGG…	512	same	AN9384.2
fgCYP620C1	MPPKGVAAFRHWLKHKDTYGPVSSVSVLGQPLILIHDREAAHYLFDKSSGKSSGRPSANFGGRLCGFDQILSLQQYGDTFKRHRKLVHRQMGTRAGAAKFRQIQDVESHRFLLRSLDNPVHLVEFMVEGISIVVVPMKFVVDFLPWLEYIPECLPGMSFKARARRWRTILNNTIEAPYQFVRQQMAKGIQFESYVSSLLTQEKLKGGNDTLDETYEADIKRTAAIMYAGGADTTVSTIQSFVLAMMVYPEVLKKAQAEIDNVIGPDRLPGFEDRENLPYINSMVKESLRWMPAVPMGAAHKADDDIYYGDLCIPKGSFLLPNVWWFLHNPETYQDPERYDPDRYLEPRNEPDPDSNCWGYGRRICPGRLLADESIFIVIARVVAAFDIEKDVDEQGNTI…	456	same	FG00007.1
fgCYP630A1	MIVFYSLGAAFAALFVRIFIYPVILYFADPKGLRKFENFSWLSPLTDLRHCYLSHTGKRSETLAAEHERRGESILRIGPNALSFNHPQAVRDIYGHQTKCTKDHKETVLAGPHRNLFDVVDKGEHSRKRRLLSAAFATRNLAKWEFKVRYTTQRLLDAFDPLCTAPLKTNTDPDPEDLTVDFNNWINLWTIEAINYIALSSKMTLLDTGTDEAMAETTDGTLYPARYRQSQNHSAMVKSVFCWEYELYPWLRRISKVVPNKWKSYWATSAPWVDVCYHQAKNRLRRYQAGEKLDDFFSCLMHDKNGVANAVEWGEVVAEISAIIDAGAETTAIALTHLLQLLISHPAQLQKLRDEISGVIGEDDVIAPLDKVKDLTYLKACLDEGLRLIPPVSSGLPRR…	518	same	FG00012.1
fgCYP548B1	MHRAPNVLTAVDKKAHGMRRRILSQGLSDSSTRAFGNTIKKHIERLCQKIEGHSDPNTQWSESYDMARWFSYLTFDIMADVVFGQPYNLLGNSEYRYVVDSIEGSNIRTGVLIQAPEAYTWRLDKRLFPASIRHRNTFVKFISSLVQERLTTKPLERDDIISHLLTAKDSETGQGFTKNEVAAESSTLIVAGTDTSSTALAATLFYLTQYPNMYRRAVAEVRSSFAKSQDVKLGRALNECVFTRACIEESMRLSPPAASALWRRVQVGGQTVDGHAIQAGCNIGVCIYAIHHNELYYPDPFVFNPDRWLQNDKQAQSAFSPFSVGPRSCIGKGFAMAELMLAVATILVKFDIRRAPGDQGCIGQGHLEGEDGRRMVDEYQLHDHVTAFKQGPVLQFRRRD	400	include	FG00037.1
fgCYP68C2	MALITSLQDVRLDMLAYFVAFLVVVSVVRKKLAPQPSAYLLNPRRWYEFTDARAVSEVLHTTRQTLEEWFHKHPTTPVRLTTDFGEMTFLPPTLADEIKSDKRLSFIKAANDSAFHTEIPGFEPFREGGRNEAALIKEVIHGQLKKTLNKMTFPLAQETQLAVEHYLGANKEWHKIRLRDALLPLVTRISTRIFLGEDLCQNDKWISITSEYAANSLEVANRLRVWPKYMRYVVSYFSPGCGILRNQVKNARELITPIVERRRSEEKGKEYNDSLGWFEKTAKQAYNPAATQLFLSAVSVHTTTDLICQCLEDIAAHPEIIKPLQEEIRRVIAEEGWNTKAMYKMFLLDSVFKETQRLKPIQVASMVREAQSDITLSDGTFIPKGHQIAVSCHNMRDGR…	512	same	FG00071.1
fgCYP645A1	MFNKKTATTSKPDMITKCPFSNPNSLFQDLATVRQTDGIEYNEKLKGYLVTRFDDIVDVLNRPDEFSSRPTVPDFPPPVKPLFKDKVPEKGTLLAWDNPDHDRLRKSVASFFVPRRLKRFEPMLHDAANELIDSFIDKGTADMKSAFALPLPLRSIVTIAGLDPERWQWIGQCLTLFGGIARRDDEEEVSIQQKIQDVLDLHEYIRQVIEERRLDRRDDLISHIWNERDAGTVIMTDFEHLSMIPGLLLAGHETTTNVLTMGLAHILHNGLWEQISQSDETRKAAIEELLRFESAITGMPRQVTSDGVQLCGMKLNAGDRLFVAYNSGSRDESKFENPNKLDISRQSKTQHLGFGRGVHACLGAPFARLLLRTELAVLYTRLPNLRLVTPYEELAYGEV…	756	same	FG00127.1
fgCYP51F1	MGLLQELAGHPLAQQFQELPLGQQVGIGFAVFLVLSVVLNVLNQLLFRNPNEPPMVFHWFPFVGSTITYGMDPPTFFRENRAKHGDVFTFILLGKKTTVAVGPAGNDFILNGKLKDVCAEEIYTVLTTPVFGKDVVYDCPNAKLMEQKKFMKIALTTEAFRSYVPIISSEVRDYFKRSPDFKGKSGIADIPKKMAEITIFTASHALQGSAIRSKFDESLAALYHDLDMGFTPINFMLHWAPLPWNRKRDHAQRTVAKIYMDTIKERRAKGNNESEHDMMKHLMNSTYKNGIRVPDHEVAHMMIALLMAGQHSSSSTSSWIMLRLAQYPHIMEELYQEQVKNLGADLPPLTYEDLAKLPLNQAIVKETLRLHAPIHSIMRAVKSPMPVPGTKYVIPTSHT…	526	same	FG01000.1
fgCYP617A1	MGLPWEIITATSAISTLTLAWTHDDWSKSQLLGRFPVFWIAGLAVWIVWAVWVYPLLVSPLRHLPGPSGNHWLMGQSKKIMAEPSGVPMRQWASEIPNDGLLCYRGFFNQERVMVSSPKALAEVLVTNSYAFPKPSHFRWSIGRILGVGVLLAEGDEHKMQRRSLTPAFAFRHIKNLYPVFWRKAREVTRTMMAEFGQQEETQVEISGWASRATLDIIGLAGMGRDFGAIQNPNNTLAQTYSKIFKPSRQAQILAFVGMIIPMEFITKLPFRRNEDIAKAASDIRAICRDLIQEKKAKMANKEQADVDILSVALESGGFTDENLVDQLMTFLAAGHETTASAMTWAIYMMARHSDIQTRLREEIREHLPSVDSDVDITSLDIDRMPYLNAVCSEVLRYY…	548	same	FG01048.1
fgCYP539A3	MGVVEALLEQVTLKTTLVILFVSYCIYSIICRIDEHRRIRRLGHYGPHMKTYAPWGLGIVARFVVSTVKHQNLATWRDDMFGAENSWTVETRLLGVRTIFTADPANLKAILATQFVDYGKGKPFHAEWKDFLGDSIFTTDGAPWHASRQLIRPQFTRDRVSDLHCFEAHMQTLFKAIANRGPLHGEDQPVPTEGLDGKVLDISDLFFRYTLDVATEFLLGWDVKSLTTPRQEFAEAFNDVQRIQNIVARTGKLRHIIPRYKFWKGLKTVNHFINFYIERALRLSPEELNSKTKDDHSYTFLHALAGFTRDRKVLRDQIIAVLLAGRDTTAATLSWTLYELGRYPNAVKRLRSEILSTLGSERTPTYDDLKSMSYLKAVLNETLRLYPAVPFNVRLALKD…	533	same	FG01284.1
fgCYP642A1	MFDHTRTLNHISSFSLNIIPTLIFFLVAAYVLPIITRRLLRYVASPTSFSEKSSGHGTPSISNLPHLSGVVPWLGHLMGLTIDSTRYINSLIASTTAPIFTINIPFARITVCHPSMDRVLSRHVNDTGLAQVLVYVGPRLFGLKQDTIKAVFGYNPQPLHKQKFGHAENIVSLNQRSSTNIRDRVAKMPEVNELLIGRWVFELAVSATASAVWGVANPWSMDQEFSNEFMKLSETFDTLGRPFSWLTANSAWKSRKFLLKRLREFHLQHREARVQTTGHSINVVASSDPDWENNPDYYHIEMVSALGLLATTSTLAVWLTRHLLTDPDLVKFVLKEVEQVKYVEEDEDKPRLDFANVRSECPWLMASWYETLRLHMTGVARIARHDFMLNIPGSEPIAV…	517	same	FG01583.1
fgCYP643A2	MNQTYVWAIAQTETLFQSHSRNSLWGYFLVISTAGYLLYWAFDRTYKLHMHPLASFPGPKEACVSQKWLHRVSEEGSPERVFEKLHQKYNSRAIRIGPNELHIDDVTLYKSVYNQNATYLKHEGFYGGFNVPHTVFAEHVPSLHKERRRRLNPFFSRRAIEKLEDLLKGKIGQLGKRIDSQIGPYNIYNAARCTTVDIISHYCAGKPLGQLEKSDQNFHGDFLQSFDSLSKVLWKFMYQPIFRKIITSIPDSIAKAADSETRTMLTLYDACRAAAIEYKRSPPQSDHATIFSCLSDLREEDMGAEACDLLIAGSDTTAYTIASSIFHISQNTSIKRKLVEALDAANINVEELPSLVELERIEYLNATVREAIRFAIPAPGRLPRVVPHDAKPLVVDGQV…	513	same	FG01722.1
fgCYP551B1	MERLKMDSLNININDWFEKDLPATADWKLFALASVVFVVLRFTCIVIYRIYFSPLSKFPGPKLAAATHLYESYYDFWKKGQYYKVIQRMHEVYGPLVRVTPDELSINDPDYYDTVYVNGNVRRTESFGHSFGGGLGIEDTFFASQDHDLHRKRRKPIEPYFSRNGVLKLENLIGERVEKLFHKFHELSGTGVVARLDYAFEAFTGDVMQHICIEKPESLLNSDDFSSEWFEMLRNVSLSVPLMGMIPWLVHVLKFIPESVIMWLAPSAAHFQTFRVQAGRQIEQAKHEKVENDRKGITTVGGKPTLFRFLVHESGLAPEDLSTERLQKEAMVLLGGGTTTTARTATMTCFWMLSMPEKGQRLRDELKDIMAEYPKKKPSLTELEKLPYLGAVIQESLRM…	534	same	FG01739.1
fgCYP561D1	MELPSFSLKFDHEKLLPLAIISTGLLVTSLVAISIYRIWFHPLAIFPGPKWLAISNVPERYMSNISGTWIWRVSSLHRKYGPIVRIGPNRLAVDGSIGWFQVYAMRGKEDEFPKYPEYIFPGDGLSILGANQVNHRRHRRQFWSAFNDQALVEQEIVIQPYTDMLLQRLSEQAKIGKPINIVDWINFLLFDIAGELVFSSPFDCLDKQEYHPWVANFFRAVKGNAVNRFVTHYPITKPIVNFLFTGKEQIQREADQRNMTFHHAMQRMKLGEQPTPGRRDFMSFLMRRNRDGGGLSDTEILVDCPVLIGASSETTTTALSGFFFYLGISPQAYKRLVEEVRSSFRSESEINMKTTKQLEYLNATVDEALRVYPPAAESPPRISPGAEIDGKYLPKGVVV…	512	same	FG01740.1
fgCYP532A3	MHGGLIETLLSVLAQHWVLALTTVTFAWLVRNRFHHGLNKYPGPFLASITDWWRFFDVYGQKSEATLRKLHAKHGDIVRLGPNNLSFSDPSVLKQIYGLSKGYVKSDFYIVQQSVVQGHRLASLFSTTDNDFHSQFRRSVNAAFSMSALVQYEPFVDNTTKLFLDQTEKLFAKKSEVCDFTQWLQFYAFDVIGEITYSKRHGFIEKNEDVEGIVAYLSKLFLYVAPIGQIPFLDLLFLKNPIYLKLSQWGLFDSTFPVAKFARARMAERLIPELHASDGLPTSNIKKQPLGQDLLSKFIAAREARPDFMTDTLVQTMAVSMAFAGSETTAISLSSVFYYLLRNPACYEKLKKELDDAAKAGVFSDYETGLVTFTEAQKFPYLHACVQEAFRVHPAPGLP…	542	same	FG01745.1
fgCYP527E1	MDLNSLSNYKTPGGAVVVLLAFVTFWWLTTTLIAWNRLKHIPGPWVAGFTYAWAGWTEYSGKQHFSFLDLETKYGSLVRIGPELLATSDVEVVRRMSARKSTYRKSSWVDGVRLNPYHETMFGVRDPIEHDRIKTRLAPTYSGRDTPHLESVVDQQVNNLVSLIRRKYVSDPTSGDFRVMSLIKVASYLTLDVISKVGLGTEFGCCASDSDPYGFTKAVAEHMPLMAMTSGVPWMRNVFCSPLFLKYFGPKDTDTYGLGPLIKVTNDNVRARYSQEDGGKRDMLSSLKASGLPEGEAQAETLFLFIAGSDTTAAAIRVTMFYIISSPRVYQKLKKEIRKAIHEGRASSPITVAQARELPYLQAVIYEGLRIRPVTTGPQSKEVPPGGDTINGHFIPEGT…	509	same	FG01767.1
fgCYP506A2	MKSLVSILKMDMQIEYTHFGGPPEYVIHAIKANLTGSLRENPCDELYDQDYQANFSSRVCTHTPQNGTQEYAQSHGCIQKRVLICCLRSPKPLTRSQTGHQSKSTTEYSASLQPITLALFKVPLQVRTKSGSLKQWHPWLRPLVYRLIPERAAIKDQWAKGRKRVMASMKERQQKGGNIEDPPTMLDHLSNGKHEGMANDIEKQLVHQMNLIAVGTVTTYSSTTQAIYDLATHPEYVPILRQEVESVSRDANGNFTRDSTLAMEKLDSFIKESQRFHSPDLTIADMTLPDGTFVPKGTKLEINTCSIHKDKDLYENPGDFDALRFYKMRQAPGQEAKYQYFSSLVRNLNTHLCSAPPIPITRFC	364	same	FG01786.1
fgCYP602B1	MQNTSSLPASPVGVNVQYPQLVLEGKRTGYYITFTLFILTLWLILPKKQRSQLEVPFYKASKKNWIFDAETLIKDSYTKFRDRVYQIKATEGVQVLVPASLVGELKGLPEDVLSATEAVSDALQSKYTKFSPGHNGETLALLIRTKLTQNLTRVVPRLREELEYILATEFPACEDWTPVKWQPFSLRAITRLSGRAFVGPSLNRDEKWMDTTINFAVHVFTACVKLQFIPEWARPVGQYFVSELRQIRKDIKIAKELLEPILKERLQNMELSNGEDAPDDMIQWLLEALPKDEKSDLTTQAELQLIIAAASIHTTNNLLCECLCDLAAYPEVQEELRQEAYQILEAENGWERKESLAKLKKLDSFMREVQRLSGNITNQYAASFIRKVMKPISLSDGTQ…	522	same	FG01868.1
fgCYP61A1	MEAVNSTTSGFSSVLAGTKYANVNIPPQIDYVIEAVSNAGVWTWVFTLVALCIAYDQIAYIVRKGPIVGPAMKIPFIGPFLDSMDPRFDGYHAKWSSGPLSCVSIFHKFVVIASTRDMARKVFNSPAYVKPTVVDVAPKLLGHDNWVFLDGKAHVDFRKGLNGLFTRKALELYLPGQEEAYNTYFKHFLKMTKDAGGKPVPFMHEFREVMCAVSCRTFVGHYISDEAVTKIAEDYYLITAALELVNLPVILPYTKSWYGKKAADMVLAEFSKCAAKSKVRMAAGGEVTCIMDAWILSMIQSERWRKAEEKGEPHNVEKPSPLLRMFNDYEISQTIFTFLFASQDATSSAATWLFQVTAQRPDVLDRVREENIKIRNGDPNAPLTMDQLESLTYTRAVVR…	536	same	FG01959.1
fgCYP505A7	MAESVPIPEPPGYPLIGNLGEFKTNPLNDLNRLADTYGPIFRLHLGSKTPTFVSSNAFINEVCDEKRFKKTLKSVLSVVREGVHDGLFTAFEDEPNWGKAHRILIPAFGPLSIRNMFPEMHEIANQLCMKLARHGPHTPVDASDNFTRLALDTLALCAMDFRFNSYYKEELHPFIEAMGDFLLESGNRNRRPAFAPNFLYRAANDKFYADIALMKSVADEVVATRKQNPTDRKDLLAAMLEGVDPQTGEKLSDDNITNQLITFLIAGHETTSGTLSFAMYHLLKNPEAYNKLQKEIDEVIGRDPVTVEHLTKLPYLSAVLRETLRISSPITGFGVEAIEDTFLGGKYLIKKGETVLSVLSRGHVDPVVYGPDAEKFVPERMLDDEFARLNKEFPNCWKP…	1069	same	FG01972.1
fgCYP636A1	MGVNNATLGLVCCVIVAVVALATRKGPDSREPPYVKERVPYFSHIYGLLKHGLRYFDVVSAQQPHPIFTIDMSGQKNYIVTSPELVQAVQRNTTSLSFSPAMIPAFRRMMGFDEAGIELIFRDAHTEKGMYGEIHRVQKASLLPGTESLDELCTIIRGKLLTIVNDMPSSQTIDLYAWVQDLYMRTNNSACFGAKDPFTLNPSLISTFWLWEANIKVLLLGIPWFLSPSKYSTAQRTRNDLVNAFTQYLGNDGLETACSFIKELSNLGIRRGLSTENNARALVGSILAIVGNTIPTTFWLLIQIFSRPDLLKEIRSELEATLEDPSSRSEISLNYTVIREKCPVLMSTYEEILRMTSGIATVRYTNEDTLIQDRWLLKKGAQVQMPTAFIHADPTTWGA…	504	same	FG02111.1
fgCYP614A1	MITPLHAIGFILLGYSGLCTVQLLWNYRKAKAIGLPVLITPIDPSNVPYLLCSSWLEPLLRKILPFGLGNFVEYNSRDWNYSQIHGLQERIGDTFIIVSPKQIRVFTGNAKASDDLCRRRKDFVKAVALYKPLEIFGRNVVTTEGDDWVRHRRITTPPFNERNSALVWDESKRQATDMLNMWASNPKGVVNPQSDTMVLALHVLTAAGFGRSYKFGSGLESELENHSLSYRDALSLILGNLFTAVFTATLNLPTWMLPSKFKKVQDAIINFRQYMAEMVAEEREAMNAGAEEQDNLMSILVRASENENKQGKGARHLTDTEIYGNLFSYNLAGHETTSNTLAYATVLLAANPEWQKWAAEEVDQVTAGVDLKDLDYETYYPQLKRVLAIMHETLRLFGA…	659	same	FG02113.1
fgCYP638A1	MSILNSKLSFDLNSTTMKMNHWLETSPMAYILLSLLVLLFSTYFITTVRFSLQRLSNRRYQGKEPSTLPYGVPGLGSALGLIRNPHGFFGSIVKNFDSGEPIRMRLGLDHYYLIHGTRSVQHVFRCSKELTFEEFALRVAHKVKRLPERDVALCSADKSGSARVPLIEAREEDRIWRKFHELYEHHLIGSSAVSGLTELFVGLMNNELSTIALDGPIEVGIDHFLRKHMFRASTIALAGHGVFEVDPNFADVFWEYDVDFMPLLYGLPKIMCRKGWNARDKCLETTKTYLGNAWRNLDWRAASEMNPEWEPNFGSRLVREREVAMEKYGLSLEGRASFQMGLIWSINSNAIPMTSWIIIEILRRPEIFKRIKEEVATVFDKETKNIDIAEVRKLPLLNS…	549	same	FG02114.1
fgCYP623A1	METYLLVAIALAVVFLVNHKTSPKVPSTIPRLQDSSPFLPFKLYWRYLTDCRRLFLEAYQEFTKDGKTCVLPSMGFKDEIHLAHHHTQWAASQPDGVLSPFEGFREIDKGDWNSGHASYIQDPWQSVVIKKEMGRFLEILASDVDDELKTAVPEYVKPGPNDEVDVYESMKWIVAQVSSRFTVGLSLCRDKTYLKDTLEFADLFILNSGLLIYTPSLLKPLVGFFITLPTRYNRWKIQKHIQTLYEERTKRLLNPELYEKSEEPTDNLQMMMKYAIDKHRDQVTLSQISNRLCLANLASFHQTAVATSNVLINIAASNAEFNTIEVIRKEMADVLGENGVFDKASVSKMVQTDSVLRESMRTHGFGNRAMIRKVVSPGGLKTPDGQTLPNGSTMSILSY…	509	same	FG02117.1
fgCYP617B1	MAPIAVFLSYYRPWAAIAIVVAVYYQIIVDQNYSVKNAPFYLGKYLLGFLSIWAVYTVFLYPALLSPLRHLPQPKPGSFINGHWAESVREPAGLPFRHWMRTIENNGLIRYKHLFNQERILVTSPEGLKEVLGQNSYDYVKPHLLRAMVGKILGYGLLLSEGNVHKMQRKNLMPAFSFRHIKELYPVFWSKAQELVHGIEKEMSEAPGSQIDIADWASRASLDIIGSAGMGHEFKSLSDPSIEDTMKMYGSMVKQSGGAKLLTVLQLVLPSMITDYLPFQRNMGVLAASKAARDTSQRLINAKKVQMAAKEKLSPDIISTALESGHFTDEGLVDTMMTFLAAGHETSAAALTWTIFLLAKNHGIQDRLREEIRQNVDGLADDVDSKKLDGLSYLHAVCQ…	541	same	FG02118.1
fgCYP540B2	MSTKRFHLLGEDPSTAQQIELPPSLDEQGLQHLVASHFAIVDPSVTNFSGIGFVTDSEALPTVADVLAADDISITIDGKAVREVPGPSGLPFVGNYFEVYPDHLGNHQRLFEKYGPLFKTTNMGNTIYQTNDPKLATIVFGESDFFSKRIIEGHPLFPIKNKEAGVFVGDTDTEEWKEVHKFLPPALGPKAVRHYAPTMQRTVEDAFKVFDELDERDEAWNVYPYMLKLGAQAVGKLVLGMDFQHFSSPDARPHAMVLRIAQSLELNKKLTSMPSWYKSLPFGDPQRMREARAHMEAMMTESVANAAKGEGDLELQDAAVEAENMVDYVLRASDSKGNKLPRERIMEPLVVATGAGFTTTSSLLSWLLYGLVVYPGMQERLLQELVDNGFDENTQITAD…	539	same	FG02138.1
fgCYP552C2	MDSKSTWETVDVRGIASFKSVATLVGVWFLYRIFVALYNISPFHPLSRFPGPKIAAVSYLYEAYYDWWRVGRYGKVIRDMHERYGPIVRINPDELHCSDPYFTDEIYAGPGRVRDKWQHQLNTGGAGPVSVTGFSTVNHEVHRMRKGALSKYFSRSQMLKLEGEVRDFSQMTVDKMLRYAGGEPFDVKEAFNCFTADIISQYAFGESMGFIAQEGWEPNLATWVKSFFQSAYMMRHNVLARKMAQFLPFLSDYLGEDIKAVMRQMNVVIPGYIKAALKNPDGGRVFAQVVESKTLPESEKSLYRLSGEGFNFLLAGTETTAATLTVITYFLLDKPEIYKRLMADLDGLDPENLKWTDLEQRPYLWAVIHEALRVMPGVSHRSARIAREEDLVYQSQDGN…	502	same	FG02344.1
fgCYP59B1	MALRWAGILLLTSISYFAIKLYQQRVWFRRTVEKYNLPTLPGHSWLLGNLIAVGKIMVAYPADVHGQLMPDFLAREYPEIAEFGVCYIDLWPVSWPMMATFHPDIAAQFTQETSRPKHEIIRGQFRPLTGLKDLVLAEGSFWKKWRATFNPGFSTQNISALVPEFIEEASIWKKYLQQVAKEDKVVRLEDSVMKATCDIIGRSVLGQSLGIQSGVDDKIFPTLKGAIALLVTDWSPPNWSRLLDPFRGRRLASLNQKLRSQLKFLIESQLENHASIQGPKTVNGLAIRTYLKDTGKEDISKSGVDTEFLDVTIENLKIFLFAGHDTTASTLCFAYNYLHHHPDVLAKLRKEHDEVLGPDPNSATSIISESPTILNQLVYTTAIIKETLRLEPPIGSCRE…	532	same	FG02366.1
fgCYP643A1	MTNSTERLDSKAIRIAPNELHIDDVKMYKEIYNQTATYTKQPDFYAGFGTPHSDKVEQLGKRIDKQNGPYNLFNAVRCTTVDIISHYCTGEPLGQLENSDENFNGDFLDAFDAVSVSLWKFMYQPVFRSLMFGIPASIAKIVSRDARLMIKLYGECHKSALNFKQNTPKSSHGTVFSSLSDLDEKDMGDEAVDLLIAGSDTTAYTLAVAVVQICQNTQVKKKLVESLNAGISDVKNLPSLLGLEQIAYLNATVREALRFAIAAPGRLPRVVPRDSKPLVIDDQVIPAGSIIGMSAYTMNFSKELWGKDAAEFNPDWWLGEDGKSLDTNMCSFSKGLRSCLGQNLAFAEMHYILAYLFAKYDMELVDKSDNIKVHDRFTTYVTNHAIMVDMKKHKA	395	same	FG02367.1
fgCYP624A1	MISDYLQLPKGYEIPILFLTPILLNFVGTILYNVFFHPLAAVPGPLACKVCRAWLYLAERGGDGANTVAALHKRYDPAFYDAFSSNHGNLFTFSNVDEYSKRKRLMSPSFSRASTEKHDAIVHATITPLVEEVALSVRKGESIDLYSVMRRFAIKSIISFCYGNNSISPDYFESVIPKLFQVLDESPKDLLVLQHFPLLRKSLTHLATVFPQLFPESIKFLQMVGMELLSSSRKSSSATQPGLFKEMQTLLKVKDQSLTDDELIAESSTMFFAGTDTTATTVSVALWHLIHQPDDYARLQDELRTIMPDVNSGPSLRELESLPFLEACIKESLRLACPVRGRLPRIFPPEGLEVNGFRIPARTVVSSCISYMTYDEEVFPEPWKFRPGRWLQDNSKDLD…	470	same	FG02371.1
fgCYP570C1	MAVAALINYLRDLRPSIAIAASLVLFLAAWTALSTWRQYIRLRQFKGPTLAAFSKWWLVKKVGGGRAYLDFWEVTQKYGTIARVGPNDLLTDDPDLMKHILNVRTEYRRSDWYDGMRFNPGNNNILSHRDEDEHFKLRSKMSAGYGGREVENLEPKIDKNILSFISLLAKYAEAKKPMDLGRRAQFFTLDVISDLAFGEPFGFLETDSDVYKYIQITEETLPAVMVTTVIPWLVKILSSPLFKSLLPSEKDRLGFGKLMGIAKKVTAERFGPDKKVRKDMLGSFVAHGLTQKEAESEILLQIVAGSDTTATAIRSTMLHIITNPNVYSKLRAEIAGTHYSEPIIPDSIGRDLPYLQAVIKEGLRIFPPVAGLMSKQVPPQGDTWKGQFIPGGTKVGYCA…	438	same	FG02419.1
fgCYP528A2	MAIYFSFFFAWMMTLGSLLPMSLDLDSLPFQVYGTPIMLAMDAWRTLERLFIDDTDLLCALDRMKFGSIPRKLFMRFTAVEVVMKSRTFIRRLIGPVYQTSSLIQYEAAVDEVLARTVAKLKSLKGAQVELNEWMHIIAVECLGAIVLSWSPSMLKNGTDNGSGTHAYHGWRRKSVFGLFPLAAKLEFLSKSTGRLFSTIWGVNFQPPKDFRPFFPDVGKRASRRINAATKSKHHKDDRQDLLKDLISLHKSKPEFTVNYLRKMVITNFGAGHETMASTLTSIIAMLGSNNDIQEQVSREILETHNPADYSTATRLPKTQCLIKETKRLYPVISMSLPRTVPAGGLHLHNNYFPPNTTVGCNPVALHRNPEIFGSDCNEFKPDRWLTADSDAARNMERV…	616	same	FG02458.1
fgCYP68J1	MICRALDASTVCSYKTQHSSSMATDLDLVLGKSQYALFCGITLFSFFILKYSLLGNGGKQYPYINPKKPFELSNQRVVQDFIENARDILTKGRSLYKDTPYKAHTDLGDVLVIPPEFADALKSERQLDFTEVARDDTHGYIPGFEPIGSPFDLVPLVNKYLTRALAKLTKPLWAEASLGVNHVLGTSTEWHPINPGEDIMRIVSRMSSRIFMGEELCKDDDWLKVSIEYTVQLFQTADELRNYPRWTRPYIHWFLPSCQGVRRKLQEARDLLQPHIDRRNAVKKEAIAEGRPSPFDDSIEWFENEYEGKSDPATEQIKLSLVAIHTTTDLLSETMFNIALQPELLGPLREEIVTVLSTEGLKKTSFYNLKLMDSVIKESQRLRPVLLGAFRRMALADVT…	534	same	FG02672.1
fgCYP620A1	MTGASILYFSALAFTTYLIFKYLQQRSKEPLPPGPKGLPLLGNVLDLPPPGTIEWIHWQKHKEKYGPISSVSVLGQLFVILHDKQTIMDLLETRSLKSASRPKLVFAGDVVGYDSIMGMMPYDRTFRLHRKLTATQVSGKSIGRFEPIQELEISRLLKRIYNDHNSDNLPEHLNQVSGSIMLRILYNYETDPNKNDHIVSMANTVMEEFSKATSPGAWAVDLVPWLKYLPEWIPGAGFKKTAKVFRDHLLQNVKDPYNYVRDQMARGNDHVSYVAGLVEDIHRKIDPEEESVIQWTAASMMNAGTDTTGATLLSFFAAMVIYPDVQKRAQEEIDRVVGHSRLPSFADKANLPYINSIAQEALRWHTLAPMGFPHMTTENDIYKGYFIPKNILLFPAVAS…	500	include	FG02837.1
fgCYP634A1	MDSHSSSFLGQTFLDLRNGDLSSSSAWTTAAIATAIALSLLNYFLTPRLDPREPPVVKPTIPWIGHILGIIRHQADYGRLIHNANPNHQIATLPMLNGKLYAVFDPSLLQSLLRNKTASFEPFAIDYAKKTFDLTQEEFLKVKAPGVYDEFTDAIHASFQTVSLHQMNVHFLACISAKLDPMSNGTMRAHADTHGKEKVTNGQLQVENLYLWCRDVMSLATTKALYGDTDPFGSKPDLIEDMWCFEESVPYFLLSLYPSITMPKAYKARSTLQDIVCKWYSEDHDVTDPSVSAIVRNRAGSLRKNGLIGSEIGKFEVILPNVATLNAVPTFYWLLLYILDRPELVARIRSEAEAAAVIAHDNGKKTVTFNIAEYEAKLPLLVSCYRETMRLVNQSVSMR…	550	same	FG02872.1
fgCYP570C2	MGFIQLDSRGFALVGLLVFVAYVVATLRQWARLRHFKGPALAGFSQLWLISCVGGGRTHLDLWEACKKYGDIARVGPNDLITSDPDLMKHMLNVRTLFQRSNWYDAMRLDPTKDNVLSQRNDDLHASTRSKMVGAYSGKEVDNVETTVDTNVERLIDLLDTKYIAKNKAFDFGYKAQYFTLDVISSLAFGEQFGDLETDSDVNGYIKAMEESMPTIIVTTVMPWMMKLLQLPVFKSMLPSEKDKVGVGRVMAIAKRVTADRFGPNPKEHRDMIGSFIARGLLQHEVESEILMQILAGADTTATAIRATVLYILSTPRVIEKMRAEIDQARPSLPVITDSEARAMPYLQAVVKEGLRIHPPVVGLMSKEVPAGGDTFKGKYLPGGTKIGYCAWGIFRRRD…	468	same	FG02929.1
fgCYP531C1	MSKHTLYETSILGPARNIFSLVSPSVFLLLVVPASTLSLWTLASYFTSPLKKYPGPFLAKFTRLWYMYQASTGDSHLVLERLHKRYGPIVRITPDIIDVDIPEIINTIFSTKDDWLKTPFYHGSSALVNGHIVLNTFSQTDPVKHKKGRQPIAKLYSSAGVSTLEPHMNKVINQLCDELEKRFTGHNAGQVCSLGQWILFYAWDVVGAITFSQPIGYLKKGCDFDGTLKNADKAMDYFTVVGTMPFLDRIFDKNPVFHMGPPGFNTSTEISVKHLIDRYQGNDKENHDPAHPDFLDKFIEIKNSKPDEADDAQIISWLMVNMIAGADTTAITIRSVLYFSLKHPRVWKRLTEEILRAGFQQVPAYKDVKALPYTDAVCREALRMLPGVAMTMERFVPKE…	535	same	FG02982.1
fgCYP573A2	MALLSIVNVALLGVAYFVACAVWQVVKYRFLHPLAKFPGNFWGSVTRLWITYHNVEADECETFQELHKKHGPIIRITPTMLLVSDATELPKIYNRHANKSKHYITGSFGKDESLFNMQDSVMHAKYRKVAAPLYSLTNIKKMEPLIDNNMSAWMSRLQRDFAATNKPFDFAPFSVYLAYDVISEVGFGAPFGFVKEGKDVEGLIQGFHDGLTPFGIMARLYPFTNWVKSTFLGKYMVASPEQDSGIGILMRFRDRLIEQRFKDIENGSTGGRIDLLQTFIEARDEDDKPLDINYIKAEILLVLLAGADTTGTAFQAMMVHILTNPSVYKKLLAEIDEATAAGNLSEMPQYDEVVEHLPYYIACVKEAMRLTPSAPNIFPRIVPQGGLEICGHFVPEGTE…	596	same	FG03008.1
fgCYP628A1	MAGPQAYSPSDEQCEVMEPPTMTFSSISLDSAESLAILFFLGVASHVLAFRKGEWDMWTMPFICTWITYQAVTPCALNQLRHMAYFDAMILANKWLFSFLFGMTSSILIYRGFFHRLNKFPGPFVARLSNVYASWLAIKEEHMYLEVQKLHQKYGDIVRIGPQELSIATPSAFRILHANNSPIVKGPFYNVARPCVNLLADRNKKSHAQRRKTWDKAFTAKALRDYEPRVVRYTKQLTEQIEKTKGNPINIGAWINFYTFDIVGDLAFGTSFNYLVNGVKDKFLRDSHDSQVLMGYFRQCTWLFEVFKETPLLNNSWLSFQSWLKQKVEARRQNKPSEPDVLSWILEEYDSIENPTKDDYLRLCGDAHLIAVAGSDTTSAATSILLHQLTLHPHVLKKL…	578	same	FG03086.1
fgCYP65R1	MFSALTALAGSLVLYIICTSIYYITFHPLASIPGPKICGITRIPYWLVAFRGEDVRWMKTLHDKYGPVVRFGPTDVSYAATQAWNDIHGPKDSEKAQEFSVQPVNGVPSMLTTDVENHTRMRRLFSPAFSERALKKQEPLFKKYSELLMYKISEVGDNGAKPVEMCQLLNFTTFDVMAELCFGDHLDLLAKNEYSPWVRSIFESLKMLPIASMINYYPILNALFTRFEPKSVTQQRVTHCKHSEERVNRRLENGSDQPDVWNLVLEAKEGKGITVKEMHSNAELFMLAGSETTATLLSGCLYYLLSCPDKMDILLKEIRSKFDKVDDITFERLAELKYMNVCIKEALRIYPPVPIGSPRVVSPGGQQILGKYIPAETRVSVHHWSTYRSESNFKDADKF…	490	same	FG03191.1
fgCYP532B1	MAIPTSTLLAPAIIIFLILHVLLRALFSPFRTVPGPFLARFTDAWYFWNIRKGSFQQVNIDLHKKYGPIVRYGPNRYSINDPEAAKTIYGLGNHFPKSSWYSAWASPGQWAIFSDQSIERSTQNRKMYSATYAMSAQVHYEHFVDECTELFTQRLSELSTSDSNLFVDMRHWFQCYAFDVIGLITYAKRIGFLDRGEDVRGVIEALEDHMGYATLCGIFPSLHQFLFPLRNYLAGSKGAGRAYVVSFTNERIRESQTSPKPVAAENEVTTQDFLTKFLAKNLADPQNFTQHHVLMGCTSNMVAGSDTTAISLSALFYHLIKNPSCMEKLRNEIDQLTSRGELSKAPTFKESQQMTYLQAVIKETLRIHPATGLPLERVVPEGGATIAGRFFPENTIVGV…	515	same	FG03260.1
fgCYP632A1	MTISFFATRDNKVHRFLRSRVASTYSMTSILSMESLIQDVLDLNLKKLGERADEGKKFEVDKTVNYYTSDVVSQLALGGMVGCVEQQKDIGGIIQSVHDGFYFMGNLGVLPWQMFWINNPVSKWLTKNFGGDRLNGFDIFLDWLDNRVEERMINGLLPNQRRDILQNFIEAKDPHGQPASKEEVMIEGVNVLAGGSDTTAFGILSCLRHLLTSPDAKAKLMEEIDHAYEELGLTKEGREISFKQAEKLPYLSAVITESNRVQPSIQYQLPRTVPSEGAQVGDYFLPPGTTCGTSSRAVNCSREIFGPDAEEFRPERWIAQGPDDEARIRKEKSLLMTFGMGSRSCIGKNLAIVELHLYIAQFFRHFDAEVAKSAKPWGIKSQWLTFHHDFVITITRREH	399	same	FG03264.1
fgCYP637A1	MLREILYGAAGLVLFAYTLEWLFSMSDDPREPKRLQSKIPVFGHLIGMMKYSSGYHGITSKQTDQEIYTVAIFNTKLYVAKTARLIPLIQRSKTLSFRPFMQTAAKHMGDAKPATFEIFGSEWVDSFSHAHKHSLAPGPSLDEQNSRMGDRALIDIEELLPREKNGMNKVSLLEWVRLTEKLTEFRKWQDYMPLHLINLDITKKGYAAREIVFDAFRKYNTNIPTDVSAVYMARQRTMQEAGIDEDDICKQQATFGTAAFANTVPILYWTIYELFSRPELLEEVRREVIEHAVSRNKETGFVVDVAALKTQCPLLLSIYQETQRTRHVHANIRKVTEDTLLDDKYLLKAGQFVMMPGHPVHTNQTTWGESADVFDPYRFMPKDGSDKKAIASSSFMAWG…	486	same	FG03498.1
fgCYP58A3	MIDQDWIKSLLNIPVSHVAGIFAASTVIYFLSSCFYNLYLHPLRKIPGPKLAAIGPYLEFYHEVIRDGQYLWEISKMHDKYGPIVRVNAREVHIRDSSYYTTIYTAGSRKTNKDPATVGAFDVPSATAATVDHDHHRSRRGYLNPYFSKRTITNLEPFIHERVTKLLTRFQQHLDDDQVLSLDGAFCALTADVITNRFYGKHNDYLSLPDFHFVVRDGFLGLTKIYHLARFLPGLVTILKRLPYSCIRMIAPSVCDLLQMRDEIQDRGGEEFLSNKSHEAKSSILFGALADSHIPSHERTVERMLDEGTVILFAGTETTSRTLAITVLYLLTHPECLKKLREELNSLPPVKDGQYSLATLENLPYLNGVIHEGFRLAFGPISRSGRVATQENLKYKEHV…	520	same	FG03535.1
fgCYP65A2	MFQYSLWPLLALSGGTAVAYFLVMLVYNLFFHPLRNYPGPWLNTMTQIPHTLLMLCGLPHKRHLALHMKYGPVVRIGPNMLSFNHPDAMKDVRGHRKSGEAEHGKDPIIVLSNGDNIVGSDRENHTRFRRALAYGFSAQAMLEQEPTFKAYVNQLFQRLHEQSSSGIKPVDISKWYTFTTFDMIGDLAFGESFGCLDNSTYHPWVALAFESLKSLAFMAEMGRYPRIAPYIGFLLPRGLLTKFAENKELASMKVRKRLDTETDRPDFVGKITQGLKAKGSRMEFNELASNASVLIVAGSETTATLLSAAVYFLCSNPRTLELLTQEVRSTYTQADAIDLVSTQGLRYMQAVLDEALRMYPPVAGGGSPRKIAKGGSFVAGYFVPEDTLVENDMWAMHYD…	492	same	FG03540.1
fgCYP540B3	MSTKQFYLLGEVVSTARDIELPPAVDFEELQSVGFIHDGRKLNAVSEILEVNESIAISVDGNAVRDVPGPAGIPYFGNYLEIYPDHLGNHQRLFEKYGPLFTTTSMGNRLYQTNSAELSNIFLSEDHYFTKDIVPGHPLHPIKNQEAGVFLADTNTEQWRLAHKFLPPALGPKAVRHYAPTMQRTVESSFKVFDELDQKGEAWNVYQYMLKLGSQAVGKLVLGMDFAHFEQVDSPLHEMVLKIAENLELNKRVSSMGAWYAQMPFGDPKKVRQTMARIMEMMDESIARASKGQEDLELQDAALKADNVVDYFLRATDNKGNKLPPSQFAPALLVATAAGFTTTSSLLSWLIYSLVKYHGNQERLLQELIDNDWDENTQVTADTTSKLTFLDKFIKETQR…	537	same	FG03548.1
fgCYP61Ax	MASLLDCGAGLASANASFSTATDLSQENGLFSSWFERCSKTQIAVTIFAVLIAYDQFMYIWRKGSIAGPAFKIPFMGPFIQALYPKFDAYLAQWASGPLSCVSVFHKFVVLASDRDIAHKVFKSPTFVKPCIVPMAETLLRPSAWVFLQGRAHTEYRRGLNGLFTNKAISTYLPAQEKVYDDYFERFVAASEANKSKPMAFMRLFREINCALSCRTFFGDYISQDAVEKIAEDFYQVTAALELVNVPLSVYIPFTKCWRGKRTADAVLAEFASCAAACKANMAAGAEPKCIVDQWVLHMMESKRYNDRIAAGETGAEKPKNLIREFTDEEIGQTMFTFLFASQDASSSATTWLFQILAQRPDVLDRLREENLSVRGGNKETPFELSMLESLPYTNAVIK…	534	same	FG03686.1
fgCYP620B1	MGLLLLPAVALAALIVYYVLFPKKQTGLPLPPGPKPLPIIGNLLDLPPAGTAEYKHWAKHKELYGPISSLNILGQPMIVLNSPDAMHELLEKRSTKTSSRPSATFGGELCGFKVMLPLIPYGDKFRYFRKLVHQQMGTKLICSEFRDTQDLESLRFLIRNLERPEELQKHIKTEAAAIILRIIYGYSIEPRKVDPLVSLIETMMIHFSDAFVPLSWAVDIFPSLNNLPDWFPGTSFKKTAREWRRVTDQSLDVPYDFVMKQMSTGTNRPSYVSNLMSKSFKNDQGTGKPTKEDIDAVKATATIMYGGGADTTVSTISSFILAMIKFPEVQKKAQAEIDRVTGGERLPNFDDEKDMPYIRALCKEALRWMPVVPTTTTHMTEEELEYGGYRIPKGTYLIP…	532	same	FG03700.1
fgCYP504A5	MSDQILYVTVLVGLLLLYRLANSTDKPKIKGIPEIPGVPLFGNLFQLGTDHARVARKWVAKYGPVFQTRLGNKRVVYVNSYDAVKHFWITHQSALISRPMFHTFHSVVSTSQGFTIGTSPWDESCKARRKAAATALNRPATQSYMPILDLESFVSIKELFDDCEKGTKDLDPSPYFARFALNTSLTLNYGYRINGDVNSELLHEITHVEREISNFRSTSNNWQDYVPLLRLWGAQNSSAGLDTVPGNLIMGIAYLATPHGQEIQAKALEEIYKVYPNGEAWERCLVEEKVPYITALVKEILRFWTVIPICLPRVNIKDIPYKGATIPAGTTFFMNAYAADYDESRFAKPFEFNPERYMDDKEIGTPHYAYGAGSRMCAGSHLANRELYTAFIRLITAFE…	458	same	FG03741.1
fgCYP633A1	MAANPSGFLSFIAEDLQQSPGNYFTVLGVLFVTVLLHRLSTPSLETGEPPLLKPKFPIVGHFYGLMKYQNVYLKQLYDKYHRQIATLPILGGKLYVIFDPAIVQSAYRKKTLSFEPFAAEFAQRELLLSDRVQDKLKNTNLVPDFFAAIHPAMTGDHLHRMNANALNYISKDINKISGQGSLEHANLWLWLRDLVTMATSEALYGSKNPLRQDRSLLEDVWTFEAGLNMLLVNIFPAITAPKAHQARARLQAALGKYYGARSYEDEDAAEIVRGRAGAFVKYGVPDEEVGHIELALLHVGTANTIPTLYWFFANVFNRPDLVLKLREEVSQVVQKDGGNKVVIDVSILDEKCPLLVSCYRESLRVSNQATGNRRVLEDTTVTDNKGNSYLLKKGENVQV…	521	same	FG03796.1
fgCYP639A1	MHAKTLLLAAGLAQLASADCPFAAKRDTQQNLLPPREIAEDFGRCRIASNQAGGGTRSTDFWPCQLRLDVLRQFSPQFNPLGEDFDYAEAFKSLDFEALKKDIHALLTESQDWWPADFGHYGGLFIRMAWHSAGTYRAMDGRGGGGMGQQRFAPLNSWPDNQNLDKARRLIWPIKQKYGNKISWADLMLLCGNIALESSNFKTLGFAGGRPDTWQADESIYWGAETTFVPKGNDVRYNGSTDIYERADKLEKPLGATHFGLIYVNPEGPNGTPDPKASALDIREAFGRMGMDDEETAALIIGGHTLGKTHGAVPGKNIGPEPEAADLGEMGLGWHNRVGEGNGPNQQTSGLEVIWSKTPTKWSNHFLESLLGNQWTLVKSPAGAHQWEALNGTVDYPDP…	774	include	FG03850.1
fgCYP526E1	MSSHLVDLYEQAPKSFILTLFLSIASTLYLVRRALLPKPIPGIPYNKNAINSIMGDMAEFRAAKNRREWWALQAVKHQSPLVQVFMKPFGLPWVFVADHFEASDICMRRLKEFDRADITRQQFDGLTPGHQITLKTSDPQFKKNRELVRDLMSSSFLQQATAPQIHHKFSTLMSLWDRKRDLSGGRPFDISHDIHNAAFDIILGASFGVDSGQGQIGKELDELRSKTTTGGNDDAFEFERVPFYDEELGCFDTLIESFNVSIRSPYPLFSHFLYRNLSPKMREANAMRAKLQDREIAKSIERREKGHPQRCALDNMMAREDAIAEKEGRKPDYRSQAILSELLGYLVAGHETTSGVLRWGMKYLTKDQRVQSILREAFRTGYADALKQSRVPTMDEILK…	580	same	FG03860.1
fgCYP618A1	MKERDTQNMNGTQIELDSLPTTDSIKHEPPILYGAGNWINGFRRAEPRPGYLPTDAPERFYDLRAANAKTANTALARELKGRHLQMIAFGGSIGTGLFVASGGSLYRGGPASLLLSYVLIGGMQYCTMQSLGELCVAFPIAGSFSAFSTRFLDPSWGFAMGWNYCLQWLFVLPLEIIAGAFTIGYWDETIDRSVFVSVFLLTIVAINLFGVKTYGEAEFIFSIIKITAIVGFILLAIVINIAGEPEGHYIGGMYWRNPGAFKNGFKGFCSVLVTSAFSFTGTELIGLAAAETANPRKSLPTAIKQVFWRIMIFYLVALLLVGLLVPSDDSRLVGGDNVADATASPFVIAIEKAGTSLLPGIMNAIILIAVISVGNSAVFGSSRTLAALAEQSHAPHIFA…	1063	same	FG03961.1
fgCYP51F2	MFHLLIYPLWVLVALFAVIIANLLYQQLPRRPDEPPLVFHWFPFFGNAVAYGLDPCGFFEKCREKHGDVFTFILFGRKIVACLGVDGNDFVLNSRLQDANAEEVYGPLTIPVFGSDVVYDCPNSKLMEQKKFVKFGLTQKALESHVQLIEREVLDYVETDPSFSGRTSTIDVPKAMAEITIFTASRSLQGEEVRRKLTAEFAALYHDLDLGFRPVNFLFPWLPLPHNRKRDAAHIKMREVYMDIINDRRKGGIRTEDGTDMIANLMGCTYKNGQPVPDKEIAHMMITLLMAGQHSSSSASSWIVLHLASSPDITEELYQEQLVNLSVNGALPPLQYSDLDKLPLLQNVVKETLRVHSSIHSILRKVKRPMQVPNSPYTITTDKVIMASPTVTAMSEEYF…	507	same	FG04092.1
fgCYP587B1	MLPLEYQHDGSSFLLHCLSFSGVVLAALLIHALRKGYQVRKKFKALEAQGICTKCPPVAYIDTWLFTAPMVISLNLDVSTQFTTQHSLPKAYEQKHTLYQLTKNRDLASMEGEEWKIWRKRLNPAFSIQNINSRIIDILEEVEDFAAVLKSKAGDDGQWGDVFLFEKATTNLALDVIVRFFLMTPMIKERTRARQEDPTAKGKTLVDLVVQALQEEKAEQSNTANEGKTQPGLEFDTEFMDMAIGQMNTFLFAGFDTTAATVAWLFRLLCQYPDVVAKLHDEHDAVLGTNAWAAANVIREDPQLMNQLPYTLAILEESMRYHTNVGTMRRGEPGFFLVGPPGSDPGFDGKKLPTEGFIVWDGTWAVHRDPEIWHRPDEFLPERFIITDREDPLFPPING…	484	same	FG04249.1
fgCYP566B1	MEDLLDQVVVELHRARSCLSDPLVFTQAAVIGSILFVFLLGLYNYFLHPIAHIKGPFLAAVTPISLIRALRDIHNPGPDNHHYTKRGTSEDLILRFVFGANNILLVDEGEDHKRLRGALQPAFTAKAMRDQQDITHYHVQKTVERLLEAAMDPSQTISLTKELNKLVWGNVGNLAFGEPATLEQLENHEKAKDLHAQIAPILEFFQYLNGNPILGRAARGLVGISRKVFGLSGNILGKDQLRRHIASQQGQKNFLTAILGAKESSGLSFDEIHSNMLLLLMGGYDSSAASLSAIFYHLLREPQQYKRLQSELHHAYSSVNDITCNSLLSQPMLNACINESLRLVPPFNGHGSHRVTTSGTMIDGVWVPAGTLISADFYSLHRDPSCWAFPDEYRPERWL…	481	same	FG04590.1
fgCYP68J2	MSTYIDIVLENPQYAVLSTISLIAILIANYSFFAKDDKYPVLNPKKPFEWSNTRVVKEFTENSKSLLAHARSVYGEQPYRAYTDMGKVLVIPPSWVHALRSKKELDFRIPAQEDSHEYIPGFDGFGFHANMPTVITKYVTKSLAKMTGPISEETSLSIRDRLTDSKEWHSINPPKEMIRIVSRVSSRIFMGKELCRDEAWTKASSDYTVVAFASIALLRVYPRWLRPYIHWFLPYCKEARRLLKEARECLQPHLDRREVIKQQALAQGQPCPFDDAIEWFNNEYDKHDPATQQISISIVAYHTTSDLLCETLLNLCQHPELFKPVRDEIITVLRQEGGITKAALYNMKLLDSVIKESQRLRPILLGAFRRKAMADVTLPNGDVLRKGDRVIGETTHMWG…	509	same	FG04717.1
fgCYP643B1	MDYSRVVIDYFQKIINYPPSQLACLITVIIAIATFQILRAVYRLHFHPLSKFPGPRSAAISRQWQAKIVRKGFPEKDYEKLHKEFGTKVLRIGPNHLHISDPSVYKVIYSQVNAFPKEPLFYNSFESRHTVFSETDVQLHKERRKLLNPLFSKAGVQKLEPLILEKIQETKEKIKRISKDGSINVWPALRCMTIDIVSEFLFGSCINMINEHPTSFESEYLKAMSLASELPFERYYSTMQRVVAKLVPLSIAANFNPVLRQTEKLVGIIIDSYDTYKRRTTRSRFPVIFDKLESLSADLQKAEAINTFIAGSDTTAFTLTTALFHILHTPEVEKTLTETVDQLFGESHDIPSLIQLEQVKYLRACVNEALRLGMGVPGTLPRIVPKQAQPFVVEGKVIP…	741	same	FG04724.1
fgCYP621A1	MIELYSFAHMLGPALVFTSLLIFWAHTHFQPTLPLPPGPPSEFLLGHTRVIPKENAAEVYSRWAKEYSQSTIVLHSAEVAKDILEKKGANFCDRPRFTLLEVMGWGKTLTFLPFGKSWQMHRKFLQTSFSNTNVRQWYNLQMTETHRTVKGIMARPDTWETSLRRFAVAIVLQVSYGMEVPSDDDPYIRIANDAMYATGNGGVPANSLVDLVPFDWLINDWSLRFARQWRWAITKLHDVPFAAAQAERLLQSYEHNELQGNKQDWSLDDIKGAAGAVFIAGADTTWATCVIFVLNMVLHPEIQKKAQDELDAVLRPGKLPEFSDRPSLPYVEHIVQEIYRWSPLAPLGIPHKSLHDDVYHGMFIPKGKADGIHTMPVVTVVYANSYAIAHDERVYKSPH…	493	same	FG05113.1
fgCYP537A2	MCFGATCPTCSKKAWRGCGNHVQQVFDKVPESQWCTCTPRTKIGGKEYPPAAAMQIPGLSWISSMLGGGSRQGSGRQTLGLHSTGKRPLDLMTPNRASSHDAQLPRLKDEGMEVHTPGQPTGLDWLFDFFFSQHKQNILAHAAAMFILSPSLISGAAALFLVAYIITRLSSATAKIPGPFVSNFTSLVLKWQELNANRTVYIHELHKRYGPVVRVAPNEVSFTSIAAVKEIYGSGGSGYDKTEFYNLFQVYGKRTMFSTLVKGDHAKRRRMIGDRYANSNVMKAAPLAGIKERSSKFLQHCVESPERTADVFDEEMMHQVAADDSLQNRLVQYYSPVLHNLGSKVLASFAKPRSIPLADNFVIENAQQNGAASFTVLNRLKEKDSVLDTMDMAAECLDH…	596	same	FG05426.1
fgCYP62B1	MTLITTPGAPLLAGVFLFVIISYTLVTSLSSPLRRVPGPWYTHFTHFVLKFHIVTGNRIHYVHSLHQRYGPIVRLTPWEVSVSDAEAVSAVHKIGAGFLKSAWYDGITPGREPGIFAMRDPHQHSARRRLFARAFSNGSLLTNWEPEIRQKTSLAVQKIKQDALGAGADVFKWWTLMATDVIAHLSFGESFHMLEQGKQTRYIDSIQLAMINSGIRTELSWIYPFLKFIPSQGLKTLLNADNVVYDHGTVAVRNMQSAGDGLSRANLFSQMVAEADGQEKTTLTASSVQAEAGNLIIAGSDTTAVTLTYLVWAVLKHPQLQARLEEEVGSLSDELTFDELKNAPLLNSIIEETLRLYGAAPGALPRVVPGKGATLVGQYLPGGTVVSTQAYTFHRDENI…	489	same	FG05806.1
fgCYP550B1	MSSAEMASADESCNTYSPALRLYVLIKTNSSAISRYGGSLFGITSGHQIVADLPGIERLLTQSHHIFDSTPAQYSLCTLVFGSTNSPQLRDKLHTSLKDLVPPLERTFLNDAASTAAVERSRVAERGASLVTFSSDPQHMERWELSAGIKVLQSEQPGIPGKVEANLQSLTRDFGACMSIPLIYGQDLLDRHPQLLDDFWVFDNELFPLLMVGIPTWAPFKMMQDGLKARTRIIDSLEGVYKRVEQERRGESIDFGADISDVSTMLRERNKVFNRDGWTLKERAAADLGTFWGLNANAQPVLFWFLLYVYSTPGLLERIRQEISPYVTLVGGGRPEIASMDFQSLFRNCPLFKACIFETYRLVNEPTSIRHVSQSVSINDGDLLHNLSEGTYISVPLAL…	502	same	FG05960.1
fgCYP548A3	MTVDLAHLWVYLGLLVGGGLFYGFSIVIYRVFFHPLAKYPGPFMAKITDAYQLYHAWKGDRQIEFWRMHEKYGPVVRFGPNLVCFNSNKALKDIYGFRSNVRKAEFYNAFVHPTANTHNTSDKEVHARKRRVMSQAFSESAMKEMQRYILGNVRTFCEQIGMLEGSGEDNKGWTKPRKMSDWCNYLAMDILGDLCFGKAFHMLESPTNRFALQLVEAATTRHLLCGTMPIVNKLNLDKILFPGLAAGRARYMAYSKGQLTERTKLGEETDRRDFFYYLLKARDPETGQGFSTPELWSESNLLIIAGSDTTSTAMAATLFYLVRCPRALKRVTEEIRSKFNDVEEICQGATLASCTYLRACIDEAMRMNPSVGGILPREVLSGGMTIEGHVIPEGTVVGV…	531	same	FG06068.1
fgCYP504B3	MTIANILLSLNDKVQKNKGQSILITLFIAPLVYILVNELVRHNARISNLDGPWGLPLIGNIRDIKVNASEKYREWAKKYGPVYQIQLGNIPIVVVNSAAAARHIFGANAQALSSRPEFYTFHKVNHTTPNTCQGAASALNRPSVATYVDHLDVETRDFIKELIEYGNNGKSPVDPMPMIQRLSLSLALTLNWGVRLKSQKDNLFAEITHVEEEISRFRSTTGNLQDYIPLLRLNPFNFHSSKAREMRNRRDKYLTALNDGLDERIKNGTSKPCIQANVIMDKEAKLNKDELTSISLTMLSGGLDTVTTLVAWFVAYLSQHPEIQDKAVSEIGKFFSQKEPMCDANDDQKCEYVVALVKESLRYYTVLRLALPRASIRDIIYEGVKIPKGTVVFLNAWAC…	505	same	FG06447.1
fgCYP505C2	MAIKDGGKKSGQIPGPKGLPVLGNLFDLDLSDSLTSLINIGQKYAPIFSLELGGHREVMICSRDLLDELCDETRFHKIVTGGVDKLRPLAGDGLFTAQHGNHDWGIAHRILMPLFGPLKIREMFDDMQDVSEQLCLKWARLGPSATIDVANDFTRLTLDTIALCTMGYRFNSFYSNDKMHPFVDSMVAALIDADKQSMFPDFIGACRVKALSAFRKHAAIMKGTCNELIQERRKNPIEGTDLLTAMMEGKDPKTGEGMSDDLIVQNLITFLIAGHETTSGLLSFAFYYLLENPHTLEKARAEVDEVVGDQALNVDHLTKMPYVNMILRETLRLMPTAPGFFVTPHKDEIIGGKYAVPANESLFCFLHLIHRDPKVWGADAEEFRPERMADEFFEALPKN…	1066	same	FG07596.1
fgCYP577A2	MAILPLAAAVVAVALLVKYLLDPFLSPLRQVPGPKLFAATRWRLAYEDWKGTRTRTINALHKKYGPVVRIGPNEISFNSLSALRTIYGPGSRFGRTSFYRMFDVYGEQNLFTFHSPKDHGDRKKLLSHAYSKTAVLKPATARMIERQAWRYLNLIDSEPEGVSEIFSTLHYYSLDNITAFVYGKYGATAAVRGSKIHRDLISDILHPSRRRLSWCIVHVKGFTQWLYRQSSFMGALVKPILPMQQPTTYTGIRAYALSAFKQFRAEADSQEVKFTEDEHVSILERLWQYHETQRPDGMRDLQMASECADHFLAGIDTTSDTLMFLVWSLSLPGNEKFQEKLREEVQAISDDSLNKQGIPKAEVADRCVYLQAVIKETLRLYAPLPSTEPRSTGDDVTID…	968	same	FG07654.1
fgCYP65Q1	MSVLSILLDGEVIHPMVLLPLAAVTMLVGYVLFWVIYNLSFHPLSKFPGPRLWAISTIPYIRNFTAGECHFTILEMHKKYGPIVRVGPNDLSLNHPDGMKALRGHRKSGTGENSKEPVAASFNADNVIGANRENHQRYRRTLAHGFSQHSMMAQQPIIRVYVDKLMKGLHAASDNGTKPVDIATWYNFTTFDVIGDLAFGEPFGCLDTGKLHPWITLIFAGMKDLAFITTMARTPWLNNLWNLVTPKKSTSEWASHVEMAREKVRKRLASGMDRPDFIDAMLKRTGAAGNEMTFEELASNAQILMIAGSETTATVLTATTYFLASNPETLKKVVNEVRSGFSSENDINMDSVKKLTYMLACLNEGMRVFPPVINGSVRTIRPEGDDIIGHYIPGGATVD…	506	same	FG07765.1
fgCYP627A1	MWSKPLPGHLAQVADSLPPEVTEALSNLTWTQGFVAFVALFIIVPRVFELLRNILSPVSRIPGPLINKLSPWPLEIATFKGKSHRFARALHQKYGPIVVLAPNMISVGDANEIKRIIQNEDWVKCEAIYGNFRQDPHRPTLLAFTEKKAYSRRKRMLSSMFGIRYIRSLEPLMKSCVDAGVAHLDKLCENSNNSTVINLQHFIHGLAIDTIGATTFGGSFNVVENGSHPLPSRLKAGMKISAVMQLISWIKYIPFLPKRDPYIEEFTFNIVDKRRKESGDVKHQDLLQHLVDVSDDSPSSEFRTSDVQDESVILLAAGSETTANAELFTIMQLLKHPNIMKKLVEEVDKWYPPSEPDRDTECAYSQAGMTYLQACIDETMRLIPGQATGSPRDASKQET…	515	same	FG07804.1
fgCYP532B2	MPFLNWISIWAIGIVAYLLAFFIRLGRSPLRQVPGPFVARFTDAWYLYRTWKGHFEQDNLALHRQHGPIVRYGVNRYSIDDPLASKTIYGPGSKFAKSTWYDAWTAPDSPWNLFSDRSIKHHSEARRQYQSTYAMSALIGYESYVDECAELFSCRLAELSQGGTSVNIAHWLQCYAFDVIASITYSKRLGFLDQGEDIAGLMQTLKSSISFATLVGIYSRWHPILFRLVSLVPGSGSNGFLHVERFTRSCINDCKANPRAVHDDHEKSSDNGISFLHKFLDKHQKDPEKFTQYHIFSGCTANMAAGSDTTAISLSSILYFLLKNPQSMKKLRDEIDSKQKEGKLSECPTFKESPDMPYFQVVIKEALRMHPATGLPLERVVPEGGADLCGQHFPQGTII…	509	include	FG07977.1
fgCYP539E1	LQPVFNRERISDLECVERHVQNLLPLLDTEGQTAEIKDLFLRFTLDVSADFTLGVDLDTLKRPLNRFAESFERLRHWKIQKERSNPFKFLVLRSRYQADLDYIESFMDPIIMETVNEIKAEEAGETPHKKDSGFNLLGASAEVSTNRRFLRDELLTALFAGRDNTAMAFTWILYELAQHPDVVRDMRREIDAQIGLNSEPGYKTLKDMRILSNIINETLRLYPPVPLNTRACLKDTSLPRGGGPLGNDPIGVLKGTGIINSNCLEAYSTVPEGFPPADEWCPKRWNNWFPKPWAFVPFHGGPRFCLGQQLVLVEMSYTLVQLFQRFSRFELRIDEPRMVTEIALFPRREVRVAFVR	356	include	FG08005.1
fgCYP532C1	MAKTLFVNGRILSKTEAGLSGNAHFSDCMLIQDNKIVEIGSRHDVSQTLSPDVQIRDLDQRVVLPGFIDGHMHLLLLGQSLRKLDLSRCTSLDDIRSCIRKYAAENPDTPTILCKGWRHHMTPDGVTAAMLDDLDPRPIFIDAGSLHSCWCNTAALKELEVDDIPDPAGGKIYRDADGKPSGLLDEGAMMSIIWPFQAKSSPKHERIEAIRAAVKEYNAAGYTGAVEMAMDEEAWDALVTLKTTEPNLSLRIAAHWLIKPTANHDENSKQVQRAIEQSKNYNSTTSPDLRIVGIKVITDGIIDACTAYLSEPYATAGSPPPIWEPEFLEPVVREADAGGLQVALHAIGDGAVRMAIDAIEKYATPGRRHRIEHLELVSPEDAKRLGKLGLTASIQPIHA…	1300	same	FG08008.1
fgCYP65S1	MAIISTDLASGTSLGGGLVLLAAAVVLFVTGRAIYYVFFHPLAKIPGPKLYAATQLPYLYHLTRGQWVYRLKELHEQYGPVVRYTYNDVSFITADAYKTIYGHKTGGAREFGKDFRLYRQGRPAPSLIVTKHEDHKRQRKLLSHAFSHKALSEQNDLLMHYVNLFIEKLTQKAREGESVDMVAWYNFATFDLIGHLALGQPFGCLESGKYHPWVTKIFSSIKGISFSQAAIRLGLHNWISLITPAHVKKATKEHFEFTEHVAGARLDVKDNNSKDFMSYILRYNDERAGSETTATLLSGVTYQLLTNPEAYKKLVTEIRLAFATEEDITAAAVDKQTYLLAVLSEGFRMYPPVPGALGRTIPKGGDFVEGHWFPENVGVSVPQLPAYHSARNFKDPEKF…	486	same	FG08023.1
fgCYP53A6	MAMFTVLPLIWLAPLGLISLFFYYIIPYFWNYRHLRSIPGPLFARLSNWWLVYACREKSRWKYVNDAHTRYGPVVRIQPNHVSIANEEVINAIYGHGNGMLKSSFYDASVITTYSIFTSRDRAEHSRKRKVVSHSFAPQSMRNFEPFIQQHLNVFLQKWDAMAANEAKFDGYADVESRVWLNYLVLDIIGDLAFGAPFGVLAKGSEVVDFETEKGPSSLPVITSLSTRSEIAATVGALPELKPYLKWSPDPFFRTGFNGMINLRTLGTSRITDRLNNPPGDEREKDLLERVREGRDHKGQPFGKGELIAEALTVLIAGTDTTSSTMAALLYHVVRTPGVLKKLQAELDEAIPADVSIPSFEMVKNLKYLGFVVNEALRHHSTISLGLPRLVPENGNGVT…	509	same	FG08079.1
fgCYP53A7	MSGSGLGRLGSTSPDPGASSRDNHALLDMVDGEEGISRGRSHGEVKGPTADLMRRLGVSPERRIKVTPEDDARVLKRIDMVVLPLMLAVYFLQATIAYASIFGLIEDTHLKGNQFSWLSSIVYVAQLIAQFPLAWLLVKLPIGKFTACMVTFWGLTLTFMAAAHTFHSLLFARFWLGAFEASIAPSFVAITQMFWRRREQPLRMSYWYAMNGFTGVFGSLATWWLAQLPLGLKPYQTIFVAFGIITVCFSTVLFNYMPDSPAEAKFLDKHDKLIAIERLRMNQTGVMSRQWRWDHFWETMRDVKTWLWFALIFSISVPSGGVGSFGPLLIKSFGFDSFEAILFNAPFGIVQLISTVGGSYVATKYHKKGPVIAFLAIFPIIGCMIMLSTPHTPDGRNTL…	1096	same	FG08086.1
fgCYP615A1	MAYPIILIGVIGLPIIILLRWLLTYTRTVLKVRRNGHPAIHSGVMIFESVVRSWYPRIPFLVPMEKFTLKDPFKKFADARSDMIVITEASSPNGIAYLFGSPKIFREIGRNGDIFLKPLEKIRYRMLNTFGLQLASTQNGTQHERHKRVVKAVFNNELMENGWQNMRNMWRSLLREEGVYPTAANSDAAPIVRDMKSTMLKVTLGAIGASWFDIDIPWNPAKETQRQNDELMPFAETLKVVWDSPFVQTILPLWFMEWSPSLHLRRAAWAQRSLVTHIKNAQAETRRRIEDSKDKAQVQGRMRKYRNLIDALVDSQNDVEMAEKAEKGYLAPNVGLSDKEVQGNIFSFMVTGHETSSHTLTWVLSLLAKNTDWQERLYAEVSKVNTLPLNEAESANGAK…	588	same	FG08183.1
fgCYP552C3	MDDFNIIALKRFVSPSALLGLAGLWLGYRVALALYNISPFHPLSKFPGPKIAAASYVYEAYYDWILQGRYGRRIEKMHEQYGPIVRVSPDELHCSDPYFADEIYTGKPGRIRDKWQHHLKIAGAGPASQATGTAGPHELHRKRRAAHARFFSRGQVLKLEDEVLKFAELFIQKMLRWNGKEAFEVKGAFNCYTADVFSQYAFGEPMGFIEQEGWEPNFGTWTSSFLKTTYMMRHNALARRLADILPIFADYMGEDVKRIMHQMNHVIPAYIKTALANPDGGRVFNEILNSNVLPEEEKTMFRLSGEGFVFLLAGTETTAAILTVMTFQMLHQPKVYARLMKDLEGIDPNNLKWAQLEQRPYLWALVQESLRHQPGAAGRSARIAREEDLFYKSQDGKTQ…	516	same	FG08186.1
fgCYP622A1	MDFSQNTTTLGVGDYTPEGAGLVAAGAIILVLSLLVLVSPKEKIPVINKYPNDWFSIKAQIAFVTNADGLIKQGFAKFQNPFRMITLVGDRLILPEDHFEWIRRHGPQLDHQPLVRKDFFAGYPGFNGTAAISDPSKLLANVIKKKLVQNPHVSKLHKSVQRDILAAWPQGCDAWKAVDWAKDGLNLISRMSASVFVGEELSHDETWQQVSTNYGMTVFLAARALRQWPRWLRPLIQWFLPACKSCRAEVKRAREVLEKNLAKRAAEGKEHDDSITWFSEIAAGKIYDPVAAQLGMSMAAVVTTSELLKQTVIEICSHDLITPLREEIEAVVHEHGWSPAALTNMRLLDSVIKETQRMNSAVIVNLDRQVLSPVTLPNGQYLPKGTALSIYMSRLRNPE…	499	same	FG08187.1
fgCYP635A1	MSLTSNSKQRKEPIVTLPMLNGKLYVINSPDLIQAALRNNDISFTPFILESSKAMWGLSDNAMASISDLANLKGGMQIIHSTLGGESLHKLNISSLSRFMTYLNRVKPGENIGIADTYIWLRDMLTDASATAVYGPKNPITVDKMHLVWYSLLQSIYSTCSNSGRDYDKQALLVAIGLPSFVTKAAINARLKVNNLLLSYYKNGGNHEKGASEIIQQRATYLRKTGFTDDDLSHMEFMILWVGVTNTAPVLFWLFVHVLTSAGYTSRVRAEIEAITIITKTPEGRKATFDTRLLEKSCPFLNACYQECLRHYSHSIGNRRVMQDTEIQDSQGRKYLLKKGVNVQWPPPVTHFNTEVWGQDADVFRPERFMDVTPQDEKKRRGALLSFGGGKHLCPGRKF…	465	same	FG08191.1
fgCYP633B1	MALTEGISELLLSKPVVLGLAACALLFLIGRAFEPTVDALEPPMLRPSIPIFGHFYSMMKDQEAFFKRLDKKYHMPIATVPILKYKMYAITDPILVQSAYCNKNLSFTPFAINGAQKVTGFDDDYHKVLMETNVLPEYFKSLYDGTTAQHIHQLNVTSLKHVSQHINSIQENGMTIDNTYLWLRNLMTVATSYLFFHIFNSKTLQRTKEARRRIQLALGKWCTNMRQDDERVSAYIRNRVGILRNYGVEGQKLGDIEVGLIHVPTSNSIPTLFWFFMHVFTRPDVVEQMRAEVEHIVQRGPDETVTVNIDDILERCPLMISAYREASRLCNGFTCNRIVMEETTITDRHGRSYLLKKGSSVKMPAGVMHASQEVWGEDAAVFRADRFLDKGLTSEQAKL…	495	same	FG08207.1
fgCYP584D1	MFSLLFLQFFEQHFIATAILLLLPIPLRAIETYLRRWRLAQAQGCQDAASKVPVKDPIVGFDFLYKVFFGKAPERYLDSTWQAFKEMGTTYIERRWSWQCVYTCDPHNLKHILASACEDFDLPEFRTSVIGHVFGQGIFVLSGHTWKHARAVLRQSFRKGNPTPFLETLERNFQAFSKHVPTDGSAFDLQPLFLAFAMDVSTEFLMGHSTNMLSDKADHTREQQFVDDYMICSEEIIQQMQLGPLHRLKFNFAANRAKKRVYEYLDIFIEESLNSPRQGSKVSFLTDMMAIAGDRKGLSDHILHILLASRDTTSSLLSNLFFFLSKNPRIYNKLRDQVLNVAGHEPPTASQLKELTYLKWCVNESLRLHPVIPTNARVAVRDTTIPRGGGADGTSPLFI…	503	same	FG08320.1
fgCYP544A3	MALLSVNLRDGLILTAVITILLYIWEKKTAKITRNGEPLRKPPNTLPLVGNGIIFLQPRQKLFSWFHRCERLYGYETLHITVPSLPPGVIVNDPQNLDFIFRNEGVFEKGEFFKQRSWDLFGHGIINVDGEFWRLQRKAGLRFLSAAALKTLTNEKLPKYLDQAIGVLEAKTNTKEVVDLQAVVHEVTTQLMGRMAYNMEMHADDDFTVAFEHASGGTAERFQNPLWFVTEMFTGARMRRSITTVKAYGKRIVTSAVADRKEAEGKTQSDAPGSLIQSLLDSIGDETLVADAALNYLSAGRDTVAQALTWTLYLLMKNPHVATKLRQSVESLRDEDTSTGDDPELLTPVRLPYVLAVFYESLRLRPPIPFEIKQAQQATTLPDGTFLPAGAIVVWCAWA…	489	same	FG08377.1
fgCYP630B1	MYAQLVTASTALCLVTYFILYPIFQYLRDAKGLRRYPNFHPLAGVTNLPFVREAARGFRSKTLYEMHKTHPVIRTGPNSLSYGSVQAIKDIYGHGTKCTKGEFYETLAGTHYHLADVVDKADHARKRRALSAAYALKNLENWEFKVADKAERFIRAADAACTLPLKRGFARPGPEDLKFDYRAFTNFFTLDAIADIGLSERLGFLDQGHDLVKGERMDGSIHHVNFRECLHSTARAQSILAWTEKWYNANVKLSKLFSKDFRKWWNLNEGWNDIVYHRATQRLERYNKGEKLPDFFQALMDHSEANPPGLEWGEIVAEVSIMMNAGSDTTAIAMNNVMYWLLKNPSCMAKLRQEVDSVLDPEEVVAPYDKVKHLPYLRACLDESLRITPPTTFGLPRRT…	512	same	FG08412.1
fgCYP542B1	MAVQETIAARNWQQTGCFFAGVWLVYIVALVVWRLWFSPLAHIPGPKLAALTQYYEFYYDFVLGGQYNYKIIDMHERYGPIVRINPWEVHVGDPEFFSDLYTSPSPSRRRDKWTFYTQQSGAPRTQVPHPNALAAPKTATEGSLAAIDHGLNKLRRSALIPLYTTQTVRELQPVIEERVEALLTAFMNYAEVSNGQPLDVMYPYSALTNDVINEYAFARSDHLVEKPDFGAEVTNDLLIGTHMGPCVQQLDWVLTLVNALPESISNRCMPGWGGFLKMKNDIFEQIHSVDPPQSTGKWRMVGGHPTMLSTRARSTREKNASRQAQESQISVQGGALTTSWAMSLATFHLLNRPETLRKLRDELFAAMPDAYETVPLSRLEKLPYLRGVVKEALRLGIGT…	555	same	FG08809.1
fgCYP619A1	MTAYNNVTLSLWALFGALVLYLLTVPGRRGKHLPPGPPTLPIIGNLHQMPTRKGYLKLAEWAKQYGDMYSFKIGSTTTIVLSNRRLVKEILERRSVISAGRPAVYGLEKLVFGGHFILLQQPDAPMYRISKKLLHQYFGEPAIDRSHLRIINAEATQLIRDLMVDPDNFPHHAHRYANSFTMSTTYGIRTPSHDTPHLTAITKITAQATSLIAPGRLPPVDVFPFLKLVPERILGNWVTLCTNLGKASDKLYMYILESVIERRKTKAPRDTFADRCLDNKEYEFSLHELMYLTGAVLDAGTDTTSSVLITLIQMLCAYPDCLKRAHAEIDMVVGDERTPVWDDFAKLPYINQLMKETQRIRPATPISFPHKVLEDIWIDGKLLPKGATIIANVTGLHSD…	539	same	FG09086.1
fgCYP623B1	MSASVMDLGPELLARLPTLTSPLGIASVAAILLISLFITEKLLSVPYPPSIPLIREPEGARRFSLRTRWQYLTNCQPMYYEAYHKYLKQGKAVVVPGFGIRIEVLLPQNQMKWTINQPDEVLDQGLAFAEIDQVSWALGHNRFVVDAWQGMIVKTEMNRTIEVVANAMKEELREVFDEQFGTDTENWKKIDLTPTIKMIIAQAASRFTVGLPLCRNKEYLQNALDTNELFILNAGLTGGTVFGWLVGSKVSQLKKWIVPLLKQRVDKIKNHPEEPEPQDLLQMMIKYALRERQDEAENWDSMTRRVVAQNFGAIHNTQIHVVHLLLNVIGSDAEYNTISVLRDEMDRLLGSDDTEGWTKAAIQSMTRADSVSRESIRLGTFGTRAVFRKVMTDDFKTQD…	529	same	FG09195.1
fgCYP531D1	MALFTLSLGYLMYAGVAFVIARVLYEFFLSPLRHIPGPGPSKYTDFYRAYLTTKGHVDSHTRAWHRKWGAAVRVGPNTVSISDPDLIKVIYTTRNPWRKTNMYRPNDVLVNGQRIQNIFNTQDEDFHLKYTKPIRGFWTLPKMLEAEPLMDETLCELITHLDNRFASTGDVCKMDDWVSYYAWDAAANISFGRTYGFMDKGGDVEDIIAESTAGLKYFAPVSQIPWLDEWLDKNPIHRVGPRPLVNGVIYTIKILTEYQQQLASGAAKRKPVDLFIDKYNSLKETVDYVDDQQVINWLMLNVLAGGDSTAGAMRAPAYHLLKNPSVCEKMVAELRSANLTLPVPQWKEISQLPYFDAVMRESMRISPAVGLILEREVPKEGLELPDGRFIPSGAKIGIN…	510	same	FG09351.1
fgCYP616A1	MLVPFLSAVATLMPSLLMGIFILCLLGFSAITFNIFVYPFYLSPLRHLPGPTDNAFFFGQAAKFLQVPWFPELFCQWSRDHPGAPFIRYLNFANSETLFVNTIGAYKQVLQTKSAFFVKPAFARQFAHEIIGDGLPFVEGNLHKLRRAAISQPFSAPRLREFYPTVQGKAEQLVRVLSQRHDKNGNVEIETNVWKTVLDVIGLETFGLDLNHLESNESPLFETFTTMMQPSALGHIVNYLNSLVPIRQFIPIAECVEFSKSCTMVREFILCLINIRRNLGEKGFINNQDALQCLLEHNDADWNDESLVEYVLNLLVLGHDTTACSITWAIHELSRRPDCQQRLRDEIKILDDTCPMISFNDIDKLPYLHNFVREVLRLYCAVAMAPRQATEDVEIEGVI…	530	same	FG09671.1
fgCYP534C1	MQTVLLLVGSAILYAVYKYVSGLRCNIEAAKKSGLPYIVAPWSPISVPWVLGYKGLVPIIKLLPKPLWEEWLEVLTPGFSYNTRHDAFARHGDVFIIVSPNMLYMMTCNAEAIRQITSRREHFPKYVESYEILRVFGNNVLTSEGAIWRNHRKVTSASFNERNAALVFQEAIHQAQGLVNMWMGPGGEDSGTINTLDEDTMRLALHIIAYVGFGLKLLWPGESLPAKANLKMAKYGSPEATAGHKMSFVATIATALECILLILLVPRWILAMMPFKKTRLAADSHDEFSKYMHELMDEKIEEARKGEHVDGMDLMGQLVRSSYATGIGEGMQSKKGALSRDEIQGNAFIMLVAGHETTAGALHFILLELANNPASQRRLQNDIDEIFGGKEPSSWDYDA…	685	same	FG09916.1
fgCYP631A1	MGLYISPGWRQLDVAIIGGGVGGMSAAIALRRAGHRVSIYERASFVSEAGASLSCAANGTRWLKEWEVELERGDGVVLRKLISRDWTTGKVLSLYELDDYEDRWGYVYYMFQRQRMHDMLKHSALGEGAGEPAKLWVDHKCERIDMDTGLIQFENGRTVKHDLIVGADGIGSTVRGILDIWPKRQPADSSCLHANVLTKDAVAAGLVDFSKDQALQFWGGQGELWDKIVLSPCQGGKLISYYCFFPRDKGDYIQHSWGGENRPVEELLAPFPTLDPQVRAHLALGKDIQPWRLWKHEPYPYITKDIVCLVGDAAHPMMPHQSQAACMAIEDAAALGILFSKRHFNGDVAESIAMYQDVRLPRATKVQAAAARASENINERIGFSSNVNAPVYKVKGEQE…	993	same	FG10329.1
fgCYP53A8	MAIVDLLFTWWSLPIAAGLVAASYLYSYFITYGHLRDIPAPFPAQFSNLWLLYVCRRGERYRVVDQIHKELGPVVRIQPNHTSIADAEAIATIYGHGNGFLKSEFYDAFVSIRRGLFNTRDRAEHTRKRKLISHVFSAKSISQFEPYIHANLELFVKQLDKLVASGQMAKNGKREALMDCLPWFNYLAFDVIGDLAFGVPFGMLASGADVAEVRDTPDSPPIYASAIEILNRRGEVSATLGCFPQLKPYAQYLPDPFFSNGLNAVKNLAGIAIARVKNRLDNPPSIERMDLLARLMEGRDEKGEPLGREELTAEALTQLIAGSDTTSNSSCALLYHVTRTPGVLEKLQSELDNAIPSEVSVPTYDMVRDLPYLANVINETLRYHSTSGIGLPRQIPPNS…	513	same	FG10451.1
fgCYP617C1	MSVIGLWLVTVTATLSLFVWQLIFLLSIPKSIVVCLIAESLFFVAWFFYWTVIYPRYLTPFRHLPTPASRSILTGNQNGLFTENSWDVARRVSQTVPNSGLIRYYVALSNERILVTNTRALSDVLTNHSHDFGKSNLAKFALKRLTGNGLGFLEGNEHKVHRKNLMPAFTRKHVKELTPIFWDKAMEMVKGMEAEVRCGKDTSTQGTGIVEIHDWATRATLDIIGTAGFGYDFGTLHNPSNEIGQQYKKMFLEPSTAFNWLELLGNYIDFRFLMTLPVKKNRDLTAGSNFMREIAKKVIRERRHELFQRMTSQAGNMKNTKKDIITTALASDCFTDDQLVDHVMAFLVAGHESTATAFEWAMYELGHRPEMQKRVRDEVRTYLPSPSAGGVKNITFESV…	557	same	FG10461.1
fgCYP546B1	MVVKLFVYAAVAVGLTYLVLIFPRLQQEYKLWSHRSQLPPGPKTIRTGIRKPWLWFQELSQQYGDVVYLQLGPTPTIILGSAQAAWDLLEKRGAVFSSRPRFIMGGELLSGGMRGLMAPYSSYWRRWRKLLHSGFMQRQSETYRPIQSLESKVLMHELLKSPHDFRTHLERYAASVIVTVTYGRRVEDVRSDIVVKRNGEAMERLTMVNIPGKYAVERYPALKYIPSFLAPWKKQVLQQREKDIQLYTELMNEVREKVTRDTAPTCFAKHLLEEQHNLGMTDLEIAYTAGSPFGAGVETSAGSLASFLLACVKFGPQFIPKAQEELDRVVGNDRLPTFDDLPKLEYVRAIASETLRWRPVAVLGGTPHASTADYVYKGMFIPKGSTIIAPLWTLHLNEA…	523	same	FG10571.1
fgCYP644A1	MDRVISNTALSPTSLVVLNSNQPPRLQDKIPYITNTIQYLTDAGRFIDRVKEKLEKANSDIVRFNVGFIPAYVVRGPDNLLLMDKHWGMHHHEIAKFANDKTGRGKAPAPGTETVPESERYWLGHDRLYVNYLANRQNSDALADVFHRTFLQQLNSLSEEWSTINLFETLKTLMATSAITSLFGTRIFDLNPDLINVYWQFDDIAGHLVWGLPKFLQRRSVATKDRLHSMTLKYVNSAWENFDWDSSESESPWDPHFGSRLCRETAKWFRENNFSNHAAAGHAVGALFGLNGNTIPITTWIMMHAIQDPVLFEALRKEALSVYEDDPLTGERHVNTQKLINLPLMQSVYVEAMRVHVSFNVTRQASQPLAIGGYAIEKGALVQACSKIAHFEESTWGVE…	1087	same	FG10610.1
fgCYP526F1	MALLTFDSIKYPVLAGGLLLVGFIYTIYRSILPRPLEGIPYNVAATKRIFGDLPEVRAYGSLTDWLATQAVKHKSPIFQAFIRPISKPWVVVTDYYEASEICTRRFKEFDRGSASTSIFKGVVPGSQITLQSHNPQFKKNKELVRNLMTPTFLSEVSAPEIYDKFSRLVELWNLKLDHADGKFFAASRDIHHAALDIIVCASFGIDTQDTQLVKEKDQLSIEPRSENDGEISFKEVPLREELGALTVLSESVAKVVRTPSPPLFHFLYRNLSSQMRNAIALTRKLQRREIENGIKRRENGEAMKCALDEISVREEATAKKEGREPYYHSQAIASELMSYLIGGHETTSSTIRWGISYLNRDQRAQSELRKGLQEAYQQAKAEKRPPTLTEIIQTRVPYL…	572	same	FG10629.1
fgCYP567B1	MAATLIVFGGLLLLAWLVNIAYRSLFHPLAKFPGPKLAAVSDIWYAIKWTSGRYPFIMEETHRKYGDVVRIAPNELSFATVQAYQDIYGHALKGKKKFVKSNWYDTAGDHPGIVSVRDPKEHSRQRKYLSHAFSAKSLRGQEVLVHGYVNLFLDQLRKLGSSEGEGINIEEALNWLTFDIIGDLAFGESFDAVANGKTHFWVSIIIDATYTSMLSALRKRVPLVNLYLPFVVPKDAKATYQKHRALTREKMLKRLDMPNSEDRGDFFASLLRKGGNEVPEPELLQQSNTLIVAGSETTATCLTGIVFCLLSNPSCLEALSNEVRSRFQSDSEITGDATADMKYLSAVIEEGLRIFPPAPFGLPRISPGAVIDGHYVPPGVTVSVDHWTTKHDRRYWKDP…	465	include	FG10695.1
fgCYP641A1	MDSLEALRAYLNENLIPHAQRYPLQAILVTTIVLFITTRLFTGSPSSVRKDGSKTPPLAPFWIPLFGHAPRIFLNPSAALTRFRNRYGQGVFSVRLFQSIHSFVFRPSLAARLLEQPDSVADKEFITRHIMMTNFGLSKKDLAAYDKAAGEVYQVTKEHLSGSHLDDLAKATLRDLDDNAADVISFNCYSTDQMDWERLANAELLEDIKDENIMAVDFFELIKTFIARTATISVFGTDFVEAYPDIWPHLWIFNNGFHSLAMGVPVWAPFPTSQRARIALGRLLTFMREFHDEFETFLSGEEPGQKWQDFHTVSPLVRARAEVYRKHGLSSDVRAAFDVSLLWSTTVQTTSLVSWSLFELYQDPVLLSQIREQITPCVQIVQPNHDFGGAVWIPPQIKK…	570	same	FG10910.1
fgCYP625A1	MPLILSITSSGTVLVLLTLLSLAAVVILSTYRLIKYRHIPGPLLCRVSHHYVTLFDLLRQRPQTVAKWHRQYGPFVQIAPGQVSISDVTAMRELYSSSARNPKSGYFDNFLYHNARAIFAEKEYLGHREKRGLVSSFFQATSVYKPDIQQPLRDRVLAAMMRIEENIITSGQGVVDVMPIINHYAWDNTTSLVFGPCHSSQALQGDENDRNLLARLKNSEMWGAVKNNLPIVFSGIKLAVAVYTRSTKYFSAEDDLDKWAMQRLYKTTSDPKSSQDERSIVQLIQHLRQNGRPLSDSYLESEIIDNLYAGQATVTVALTYAVYHLSRNPYWQSMVQRELDGLPRDADGLPNWTLLNKAPILEACIRESYRLNPVASGRAERVLARDSRYGDIFIPQNTI…	505	same	FG10991.1
fgCYP68K1	MIDEIKNDRRFDFGAAASDDNHAYIPGFGALMHDPVMPKVIGRHLTKALVLPAALGASANQLLQEWHILNVNEDISTIVSRMSSRVFMGEDLCRDQGWNNASAYYTRKTFKAMMILCVIPRWLRPYIHWVLPQCREVRRALAAARKELNPHIERRERTKAEALARGEEPPFDDAIEWFAQSGSELPPADCQIALTLAAIHTTTDLLSQTMVNIATYPEIFTALREEITRVLSEQGLKKTALADLKLMDSFLKETQRMKPILIGWRRRALADVTLSNGMTVKKGNKVVVTAIHMWSDGNYNNAKTFDPCRFVPKDKEQMSYLVNTSANHLGFGHGTHACPGRWFASNEVKIALCHLLLKYDWKLVDGKVPEPVAFGMAYVANPEAKLLIRRRKEELDLSM…	402	same	FG11002.1
fgCYP51F3	MESLYETLRTLPLSVSIPLTTSIIIILSIVTNVVKQLWFPNPHRPPVVFHIFPFIGSTVQYGIDPYAFFFDCRDKYGDCFTFILLGKSTTVFLGPKGNDFILNGKHADLNAEDVYGKLTTPVFGEEVVYDCSNARFMDQKRLLKLGLTTDSLRCYIPKFVKEVEDYVKNSPYFKGDTGIVNITEVMAEITIYTASGSLLGNEVRSMFDSTFATLYRHLDDGFQPINFVMPGLPLPQNFRRNHARKVMEKLFSDIISKRRETGNQGDETDMIWMLMNAQYKDGEPLPDHHAARMLIAILMGGQHNTAVSGAWLLLNLAHKPHLVQELYEEQTQVLGSPQEPLTWENLQKLTLNGQVIKETLRLHSPIHSILRQVKSPMRVPGTEWVVPPSHTLLSSPGTM…	517	same	FG11024.1
fgCYP552B3	MDSNYDSVQGAIASLTIRQWVIVTVVSWFVYKIVEALYNISPLHPLSKVPGPKLAGATYLPEFYHDVILVGRYTHAIQKMHEKYGPIVRINPNETHCSDMAFSEEIYAVGGRKRDKPFHQVNGSAAGTGNAFGTPDHDVHRSRRGPVAKFFSRAMIARLEEEVHELAQTLCNKLLAESSGKEKSAPIDVAHAYSCFTSDAISSYCFGEAFGLLSRDTWRPTFREATLAVLKPVFVFRFFPFLVGSVKYGKHFVDYLPADAAMLVRTLQIDIPARVTKTKTDLNSGIVYERPTIFADLLQSELDESEKGTDRLVEEAVTIVNAGTETTSWALAVITYFLLSQPETMSKLQAELATVVDDPRHLPSWTTLEKLPYLGAVINEGLRLSYGVSSRSARVPTTE…	531	same	FG11038.1
fgCYP640A1	MESMIITPEMNSTLKIADVQAHDLPLQHNFLSYLFGLLIATYIVWQYFLRTGVTESACSEPPMLPYWIPVVGHTFSFLTNTHNTIMSGRSHFKSITHPFSLLIGGRRTYVVLDPHYIGKVYKKTKDLVHEPFIDHLMMCIGTTQKTRDIMWNTMIGDSSLTDSALDWLREEVSQSPSSQPFFDRFMMELDHGLQQGDPLTTGRLREHNMLKFVETIIITVSTNSFFGKVLLKQSPEILDSFPIFDRHVWKMVFRAPKFTFMTAHNAKGSVIDGLTKYFDLPQSERQDAASFILKSEDAMRENGICSREIAALLFKFFWGINGMPATLAFWFLARTVYTPHLWEDIRAEVAPAFRNGIHSPPDIGYLKKCPKLNATFHETLRIHGGTAGFRQVASDTVIG…	522	include	FG11108.1
fgCYP606B1	MIQAATDLVSRPAIAVPLIIFLSYITYQLFIKPSNLPDLPIIGARKSDWFPLFQARIRNSLNVKAVLNSSYAQYKNQATILPLLDGGNVILLPRSDTKFASEQPTNQLSMHESVQHDLQTDWTTMTPSLTHDPIHLDLVLTHLTKEVGNLIPDLAEEIEHCVRQQWGTSSEWTEVCIFEKAQLITSGVTNRAFVGVPLCRNDEMLKLGIAFAQDIPLSSMLLKPFPNFLKPLVAPIIALPNRIHNNKFERILKPEIQARLAKYDAQATESEKPPKSERNDYLQWLIEQAKDIGHPKNWKVNALSERVLMMNFASIHTTTFAVTHALLDIAASSPDLIAELRDEIKSVLEQHNGKWNKRAVAKLEKLDSAIRESQRKNSIVSVAVSRTIVAEKGVTFPSG…	524	same	FG11282.1
fgCYP547B1	MAVMSKLLNFPSLTLAACIEGFFAIKLFPNYYSTQSHLAAVVTILLINYAFGVVFWAVLYPRLFSPLRRIPGPKAYLSAAHHSLVVKGRPSGDLFLDLAKEYPGKDVIMLNSFRNQLCIMNPQLLADLLVHNCYDFAKPKRISGFLRHVLGDGLIIVEGEQHKFLRKNSTPAFHFRHIKELYPMMWTKSETLTKAIAQDITASRSPVVELNGWASKVTLDIIGIAGLGRKFDAVEKKIDPLADIYEQLLEPDREKLIFAMLSLAIGLPIIRMIPWKMNDLFNYLTGSLNDLCYPMIKEKKAAIIEKGDDHFDVLSLLIKSNNFSDEALKDQLLTFLAAGHETTASALTWACYLLTQYPDIQSKLRDEVRDSLPADVDCNTPDLASILEQMPYLNGVMHE…	539	same	FG11303.1
fgCYP530A2	MFTLQVFFLALGAVLVRLLFTGRRPKDYPPGPPTIPILGNIHLMPKRDAHLQFRKWADEYGPVYSLILGTKPFIVLSSAQAVKDLLDKKSGIYSDRQEIHLHQLTFVFKGLWSDLAIGGFQQGHRRYQKSNTNRQFRKLVHSLLNVTAAKSYVPYQDLENKQMLYELVTQPDQFLQSIRRYSNALTTTMVFGWRSPIYQDPKLMQLFDGFADFAEINQTGIAALLDTFPILRRLPDFLLPVQKKAKELHKKEKALYLSHWLKAKQDIANGSIKPCFCVGLAEAQEKNKFDDDQAAYISGTLLEAGSDTTSSTLYAFVQAMLLYPDIQRRAQDEIDKVVGNAQMPNMDDESSLQYIRACMKETLRWMPTTILGAVPHAVTQDDIYNDYLIPKGAGVLNNV…	538	same	FG11389.1
fgCYP629A1	MEAGGIFELRVRLYWFQAFCTSSLKQFRDLERVHIRQCLALRVDLRNSDIPGPFAASFTRLWHMNHILKGDQNLELIRLHEKLGHFVRVSYDEVSVSHPDAISKILLSPLHKLTLLEGNWYKIHALPDYRFQSPMSTTDPRKKVKKSRYIAGAYSVSNVVRSEEHIDRTFEQFLEWMNRYANDKKPIYLDKFISYTTFDVIGEIVFSKQFGFLEQGIDIGGAIRNSLALNAYVAVAGYFRWINVLLVANSLVTWMGIMPMGHLFNTTAAVLANREKNHDVRYDAVSYWFYQHSQHPDKLTIREINTQALAAVGAGSDTVAAGIQSFIYHMIRHPNAWARAQTEVQDATKKGLCEDNIVSYADVQELPYVQACVKEALRMFGPVPMGLPRIAPRGGLTFG…	446	same	FG11424.1
fgCYP626A1	MSVTIVSAIAIFFVAIALKLLSNFYYGPLSSLPGPCYTCVTGIPLLYSRATGTSREHLRCLHKRYGPVVRVGPTEVSLNSVDGYYKVHGVGSHCIKAPVFDSIRFSHSPMLFTIRDPKFHAQRKRILGRGLAAMKEGQESKIRRLAELAVSNIEKEVQEGKSDVYKWWRCLAVDVISEMSFGKPFELLRPGGQDLPVYKALGNAGSGVVLQVMLPSFLQSLVRWSPITWLRDIARVGETIFGRVLIALNEASLPSCGPSMVRHILGEAELSKSPVLSDEELGSEVSMMLVAGSDSTAATLTYATWAIIRDPDLRRKIEEEVARLPEHFTMKDLDRLPLLNSTLEETLRLYNPAGALVERVLPPSGMSIHGWDLPGGTMVYTTGWLISRLEDVFPDPDMF…	641	same	FG11465.1
fgCYP570D1	MSNTSGGSAGLLRDILQIVNHEPKIAIGAVVFCFVVIFIVNSFRAWYRLSHVPGPFLGSFSRFWMLRGSIRTHLPEEMQAAVDKYGSLVRVGPNELITDDVKLIKKIHSGRSAYTRGPWFESVRFEPGKDNLFSMRDEEGHKKLRNKMAAGYSGKENPSLEGSVDSIIASFIALLETKYLSTDDVYRPVDFAQKSQFFTLDVISDLAFGQPFGYLTKDEDVFDFLKITRAFFPFTVTMANVPWMISLLHSRLFSGLLPKDTDKIGFGAFIGVAKEKVAERYAPGAAPHADMLGSFIKNGLSQEQTSRESLLNVVAGSETTATTIRMIMLCILTNPLAYRRLQQEIDDAAQAGKISSPITDAEARRLPFLQATIQEGLRIKVPAAGPLYKEVPGEGDTIN…	480	same	FG11498.1
fgCYP54C1	MGDTQSAFDIEANRWPVLLTALLVCLVAAIAPKVGSVLRFWTIPVVGEELGSTEKRRKAYLGGARKLYSDGYQKLTIEQFKNGIFMITTSKSSPTIVISPDFLPELKKLPDSILSMEAAVDESMETTYTKIETSVPIIPHTIKGHLTPALSRLSAIIADEVRQSLELSIPSCDDWTEVNIHHSLLRIVGMVSGRVFIGPELCRSEQYLDAAINYTMEVMGAQRAVQNMRPWLRPFLAQSQPEVKRLYQRIAEAEAFLQPVVESRIEAMADLSYEKPDDFLQWLIDGKDKFPDKNSQNLAKVQLGLTFAAVHTTTLTATNAFYDLAAMPDLQVELRDEVQEALLQSEGVFTSNALQGMKKMDSFLKETLRVHPATMASFQRKVLKPFTLSNGQVIPAGLM…	520	same	FG11536.1
fgCYP55A8	MSSDPPSFPFQRASGSEPPAEFARLRATEPVSQVELFDGSLAWLMTKYKDVTFVATSDKLSKVRTRTGFPELTARGKQAAEAKSTFVDMDPPDHMRQRGMVESLFTPEAVKKLQPYIKKTVDDLLENLKQKGSANKQVDLVKEFALPVPSIIYTILGVPFDDLQYLTQQNAIRTNGSSTAREASAANKELLLYLASLVEKRLEEPKDDLISKLCTEQVKPGNIEKPDAVQIAFLLLVAGNATMVNMIALGVVTLAQHPEQLAQLKSNPSLAPQFIEELCRFHTASALAMKRTAKEDVEIGGKLIKVNEGIIASNQSANRDEDIFENANQFNINRKWPAEDPLGFGFGDHRCIAEHLAKAELITVFASLYQKFPDLNVVIPLEEVNYTPLSGDVGIVDLP…	402	include	FG11585.1
mgCYP65G1	MSRLDLIHDLRSFAFGQPFWHYVWFALFLTTCYYLATTVYCVYFHPLAKYPGPRLYAASQIPYAVVFAFGDGHNTIARLHREYGKVVRIAPDRLSFSSPDSWNEIMGHQKKDRNREHGKTPNFYDPLSIPGTDREAHARQRRILAVGFSASYIVEQESIIHYYVGLLMNRLKENGQDGTKPLNMVNWFNWTTFDIVGDLAFGESFGCLETGVYHPWVSLMFTHVKLGAWNYAIAQFPTFSKIIRSFVPKSMTKKVEEHHAYTRDLVDRRLETDSSRLDLFRAMAHPRDGLSMSKEEIYSNTGTLVEAGSETTSTALSGVLFHLLKSPEAMKKVKDEIRGTFKSEDEITYVSVQNLEYLSACVREGLRIYPPIPSTVPRITPKDGSIIFGEWVPPDTKLD…	504	same	MG00023.4
mgCYP68H3	MASSVHADSGWLRKQVMGSSGLELLDSSRFTIGITLAALVLLPVVASYLTGARKGKEAPLVNPPGLFQLAVQKNIEFVHKGNYYLKEARRRFPNQPFKLLTNGGPMTVLPPSRSNEIKNMESLDFRKVLSYAAPVNLPGGSAIAAVDHPQAIIQTVITKNLTKRLNTVTGPLADEASFAINKNFGSNPDWVEAKICEPITDVVARLSSRVFLGEEICRNEEWVDLTKKIAIVVLTCIYTLRAFPQWMMPIVYTFGKAGKDMRAMRTRVIEIIHPIIDKREQEKAECKAQGIPAPVYNDAIEWVAAEADPNDPVFKLGDFQIGLSVAAIHTSSDLLGYTLLWLAASDPAYIDALRKEIVEVLGKKGWKKTSLVSMKLLDSTIKEAQRLKPVQLAIMQRRA…	541	same	MG00024.4
mgCYP561C1	MAASAFSPENILLGFAGKSTMGRVTYAMQLVGIGVAIYWIILATYRLYFHPLAKFPGPRIRAITGMPYLYQSYVEGTFARKVRALHAEYGNVVRVAPNRLAVDGVVGWKDVHAVRAPSPEMPKLPGYYGPDSHRSLVASPTREGHQRHRRALAYGFSNTAMHEQEPVITYYVDMLIRQLSKRSKEGPLDMAMWFNFLSFDVVGDLAFADSFNILKKGKYHPWTSNLIKGIEGATLNRFFLFSSPLLAPLALLDLNGTIKTFWENRRIADSKTKARIDLGPDPPVQTDLIGRDGKPVVRKDFVGYMLRFNQKASNEALSEVEMKRNANIIMNAGSETTATALAVLTFMFSLPENRIWMERATEEVRATFKSEDEINLHSVSNHPLPILRACSEEALRFHP…	552	same	MG00059.4
mgCYP561C3	MGISTPENVVPLTGTVTKGLLERLSGLGSVLAGGLIVYYIGLAVYRLYFHPLAKFPGPPLHAISSMPFNIQSYLQGIFTWKVQGLHAKYGKIVRIGPNRLAVEGSIGWTDVYGHRPGGTETEFAKLQGFFGPVPDHGIIAAPNREEHRRHRRALAHAFSDTAMHEQEPLITYYVDLLIRRISEETRTGVPSDMLKWFNYVSFDIIGDLSLAESFNALQTAKGHPWITNMFKGIKGGNYNRFLRLTFPMLLPIAVFFDPTGAIKAFWENRLYSETKCKARLAKGADEDQTDMIGSDGKPVVRRDFIGYMMRENRDKEKLTEQEIIRNSNILISAGSETTATCMGALSYLFTLPENRQWRDAAVNEVRTHFKKEADIQLNTVGANVLPILHACIEEALRIH…	543	same	MG02329.4
mgCYP561C2	MGSIAKEPLSSLDLLAAKGVLERLPTLGNWLLVGTIVYYVGLAIYRLHFHPLAKFPGPTLSAVSGIPWLWESYITGTFTWNVRKLHEKYGKIVRISPNRLAVDGSVGWSDIYSRSGGSEFSKYPGFFGPNGDLTIVGAMTKESHRRYRRALAHAFSETVMHEQEPLITYYVDLFIRRLSDASRDGASFNMVNWLNYVTFDIVGDLSFAHSFNSLENRKGHPWIENMTTGILGGAYNRFLVEFPLAFPAVFFHIRKAVNAFWTNRAYADEKSRARIAKGSADEVTDMVGSDGKPVVRKDFIGYMLRENKDKEALTEVEIVRNAETLMNAGSETTATCLAALTYLLSLPENRDWLNHVTNEVRNYFKREADVTLRSVNPKALPILNACIEESLRYHPPASE…	538	same	MG03825.4
mgCYP561B1	MLKLSYLGVILAVAYISYLLGLAIYRLWFHPLAKFPGPAWLAVSEFPYLFMGSYRGTFAARTLDLHRRYGKIVRIAPDRLIVDGSVGWNDVFAHRPGGDATEFHKAKGTYASPDGTALINATSRESHRRQRRALAHAFSEAALAEQEQLIIRYVDLCMRRLSEASRGGSQPVDMMSWLNFLTFDIIGDLAFGESFGSLEKGGYHFWVKNIFAAFKGTSRRRFFRRTGLSLLARLDPEKTVEKLTANNRYSHEKAAARIALGEEPLAPAWNGELDAQGRPVMKSRRDFMSYMMRKSGTDQGMTREEILNNTVTLILAGSETTGTNLSTFFFQLCLPQNRAIKDAVVAEVRSKFTGEADVNFRSVQGNALPLLHACLEESLRIHPPVAETPPRVSPGAVVD…	527	include	MG09637.4
mgCYP601A1	MFVVRPGVDLLVQRPWIAVFLAAALLTAVCISRRRKPDDLEHIPCSGQGTPRKRLQEYRLHAKRLYGDGYKKFQSLYRAANRIGYYVCVPYHLLKSYASASEEVLSPHAPFEEFVEASITQINVTSQALIHSVKRDLTPSIATGKATPELSRVARDAVLSEIPQSSDWTEVDVHHQLVRIVTIVSGWMFVGPDFCRTDEYMDLAAHYAADAFGGPLVLQMFPKALRSIVAPLVPPVRRVWKAHRRIAALLGPAIAQRQRNTGPGSQPAPDDMLQWLIDNRHQFPDEIKGDGDIARLQLALNFVVASLYDLAAEPEIMQDVREEIHRVLQEHDGKITSKMLFDLKLLDAVCKESQRLNPADLRMCLVPYPPPPNHVTQSDHRCSVSARRRVMQPFTFSDG…	527	same	MG00238.4
mgCYP68F1	MANETFSAISQPGAFPGLGAQTSAWASYVVAALLLASLAYSRRDKYRGVPDVTPSRPFELTDSRKRKEFLAKSREILAQGSKRYGDQPYKVTAEMGQILVLPPQYVAELKNNPALDLTAFVQKILVHAYLPGFEPFGAAEATVKIIPKYVNKKLGNLALSDIFTDSKDWTEIDAFSILRLASRMSSRIFMGKDICKDPVWFKALLDYISDIGAQRNIISGWPLSLRPIIYRLVPASFRIKRKLQKCRDVLKPHLERRAAIIKDALARGEPNPFDDSIQWYENEVGDGEKDHAVFQIGIFLVAIPNTADTLMQTLHHLALNPEYISVMREEVIRVIGTHGLNKAALQKLDFMDSCLKESVRLRPVLTLYFQRMALQDVTMSNGFTIKKGTVLGMDGTRMM…	515	same	MG00300.4
mgCYP561A1	MSIPQALGLGVLLVLGYLASVAIYRLYFHPLAKLPGPRLYAITSLPFLVRDKILGTWVMSTTELHAKYGRMVRFAPDRVSVDGSIGWSDIYQRRPNLPEFDKDIRTYQVGRLGLLPALRDDHRRQRRTVARAFSVTALKEQETYVQTHLDFFIGRMHEFAAKDADVDISNWLNYLTFDIVGDLALGEPFGCMANGGYHPFVSMIFDTAKANAMGNFMDNFKFLSPLVKLMGKKELRRNMAIIEMAAATTEKRIALGPDARKDFMTYLLRKSKDGEGLTHPEILTNSRVLIVAGSETTATALCGLIFYLSRTPQAYRRLVEEIRSFTSEDQITMQTLEGLPYLNACLEEILRIYPPAADTPPRISPGAEVGGYYIPEGTVVSIYQWATHHNPDNFVNPLT…	492	same	MG00301.4
mgCYP544A2	MTLLEFSPWAPAILVPVALIVLYTFLAAPRLKRNGIPLKTPRDSLPFVGNGIVFLQPRQKLFAWFHQREREFGLETYQITVPTLPPGVVISDPVCLEYVFKNETLFNKGAFFKERSDDLFGHGIINVDGEPWRAQRKAGLNFLNTTNLRVLTDVALPRYLNENIGWLKNKADGETVADLQEVFHRITSQLMGKMAYNMEMHAGDDFSVAFDYASGATAERFQNPLWFITEFFTGSRLRRSLAIVKEHGRKIVANATCDRKAAEKLSATLPGVDADSEHDGLEEISGSLIQSLLDCIGDEKLVADAALNYLSAGRDTVAQALTWTSYLLMQHPEAIERIRAETAELISPMDGSAGNHTTLLKPPSAPYTMAVFYETMRFYPPIPFEIKQCVRETTLPDGT…	517	include	MG00452.4
mgCYP559B1	MAGENLPLEILDRISVGRVLAGIFLFVVTSFIVDILQQPSYPKSLPRVGYGSGPISTVRNWLGYVFKFPQWVDSGYQKYSKEGKAFVVPSAASRPQEIVVPRTQTAWMLDLPERQLSSAHAQSDVLYSEYQFLGSEFATDSFHINIIHRNLTRHLSTLIPSLQDEVQVAVDETFGTDTENWKEFNLWESWVKLVPSVINRVLVGPELCRNKELLNSMVHFADTVVMNSFILSLFPKTLQPIIGRALAVQNWRLYKKAHKILEPVINERLEMMARKDAGNHAKMADWEPSEDFITWAIRMARNEGRSGELNSVNITKRLLPIEFAAIHTTVITGHFLLLDLLTSDPKKGFMESIRQEASSMLQRSGGRWTKDGLWNLYRTDSAIRESQRLSIFATSLTKR…	548	same	MG00572.4
mgCYP65M1	MVALVRGSVVNLGFWGWILITGVMLLAIPTYIFIYNIWFHPLAAFPGPLMYRAFDSFKVYQQLTGNINHRLHAAHEKYGDVVRIAPWQLSYTTATAWTDITAGHKGQIPTNPAYGQAEKDLFGASGFLWVGNDEHARHRRVLSPAFSDRSLREQEPVVSKYLDLLVARMKERSGDVVDFWLWMNFTTFDIIGDLTFGESFDCLLESRLHPWVDYLMSRLHMMMYGQIMSTMGNLGVLVEMMVPKRIMDEAKRHVSLAKDKVNRRIARTTDRPDFMTQILAHTTIDTEAAGESKHKNRLSLPELYADTQIMVIAGSETSAGLITAAAYFLLRNPKAMGRLVREIRGTFAQETDMGNAAVSKLPYLNAVVNESLRMRPPLPSGIDRKVGAGGAVVDGKFLA…	542	include	MG00651.4
mgCYP529A2	MEQIVLLLCYLALPTIFLTVVRHALSLVQKKPNSVAKFPGPKQYPIVGRIHDLPRFSLWLKFKEWADIHGPIYQTRAVDNTFIIISDEKIAEELLVKRGHIYSGRPQIRALIGHKEGPVYVALMDRHDSWTQQRKWVHAAMAEAYRNRFYGHVESETKRYLAMLLLDPSRFLCHTREHCGRVMSRLAWDQAQQGAENGRSADETLHCMSVSGPIVNTVSPLWQLPWALNPWWRNEVRRESVQRAWWAGNYHVARRRFLEGDLPADTWAHRYFDQLARDGNDALEQSPEQVDFASCMLGFFSLVGAVTISGPLKFFLMAMALHPEWQRRAREEVDRVCGDRMPTVDDFAALPTVRAVLKETVRWRSGVPLGVPHQAEQDDVFRGVPIKKGTIVLACEWSL…	534	same	MG00832.4
mgCYP533B1	MLQHRRMLQPPFSRSRVGQFKPVQKREAVRAALCMVRDPEHWAKAATRFAVGVVLDISYGIELKWTGSCNNNNPYVALLDDASTAIGNAGPPASSIVDRWPLNKWLRLEEPLLTRELAARHLPAWLPFMERLRYARKWRSAIVQVTNFPFSAALREMLSTSIEKTTKPSFVRERLDVFRRNQQAGVDNDFGMDDIKGSAATILIAGSDTNPRVQKRARTEIDRAIGTTTPTEMRRLPTWGDMNKLPYLALVLQEVYRSNPLSPLGIPHATLEDDEYRGMLIPKGTVVYPNAWAMAHDPLVYSAPDEFLPERYMPRGSITIGQTKDDAAPGRGESLPIGNFGFGRRICVGRTLAENSLLIVFATILATLEIGPPGGEDGQEDQDVQWSFRGQAYPLPFRC…	422	same	MG01138.4
mgCYP54B1	MSTTQLADVVADRLPLIASAAVILGVTFVVQYFFFKDPLANVPFVGTEFGGEEARREQFLKDAKPFYLEGFRMNKVHKVTSPRTDTTVSIPAEFLEELKRLPDDTISFGGAVNEHLVKSHLTPALAKINPVLTEEVARTVREELGSLEDWTEVNIHSKLLRIVAIVSGRIFLGPELCHNEKYIESAIYYTMELNQGRQAIFRLPAWQRPFRAWFLPEIKNLHKREREFYALIEPIVKARREARRSDPNYQAPDDMLTWLEESQDKTTRKSIREIAKLQLGLSFAAIHTTTMTTTNIIYDLAAHPEMIAELRQEASAALAAHDGAFTAPALHTMKKMDSVMKESMRMNPAGYSAFMRKVLKPFTLSNGQEIPAGVTIEVPGYGVSRDPETFPNADSWDGL…	505	same	MG01391.4
mgCYP570B1	MSRIHQFSTVVPVSVHKGTVFILFGTIAALLLAHSIYKSWSRLRHIPGPPGTGLSKWWMFRNAMGGSMHLALKEAVDKYGSLARIGPNTLVTNDPDVLRKLWAVRSPYKKSDFYQAVRFDPVRDNLISMRDDDEHSVLRNKMAAGYAGKGNEGLENVIDKGISAFIGLIERNYVSDETAFRPMDLARKVQYASLDIIGLLGLGERFGFTDEDTDVHQYIKILEESMTSMIILTIFPTMAKLLQSRLFRRLMPSERDKIGFGVFIGVAKQFVTDRLASANPYRRDMLGSFLAHGLTREEAQGELLLQIVAGSDTTATAIRMTMLYVMSSHVVYERLVAEIRRWAADSLAATGNASVPATDSEARGLPYLQAVIKEGMRMHPPVAGLMGVVVPPGGDVLCG…	513	same	MG01544.4
mgCYP597A1	MTQWELVFGMLAEWQLEILVTITVLIAGSLLYLDRPAVYPGIPLMGAGKGWFGYRQAVNKYRVNGREMVREYSKTNKPFQVITDTTTKIFLPAEYTEEVKGIKELSFGKGLSIELFGGYRGFEAVAALGDDESNIIQTVSRLKITTSLKYLTDEISDEASAALQEQLGDNIQEWQEASVKPIVRNLNARLSARVFVGPELCRNKAWLDVSTSYAAQCGVAAFKLQAWPRVLQWPVSLFLPECRVLRRMAADARRILAPIASNRSDKPVDPKHRGGDTILWIQEAVSKAKMSHKYSVADFQLGLSLAAIHTTTELLTNALFDIVTTGPELIDELRREIIQVFNGEGGIASYNEEEVFTKERLYKLRLLDSTLKETQRLRMSRLGGMPRVATAPITFKSGL…	522	same	MG01700.4
mgCYP610A1	MSLNSSSILESASLGSGLPLNKGTLILLLAGVAALLVGLDKLLTPSVSSSEPWLLKPSIPLIGHIINLLRYENDFHHRLYKQTGRPALTLQMLWGKLYVILDHRLGSAAMRASEASFDEFGKDFGEQILALQPDTMRRVNEDPAWFPMFNRVSAESLAPLRLRDVTSDAADALARVVCETGDGSPLTVPNLYYWARELITSATLEAMMGPHGIVTSKDRSLNEYLWAFEGGVASFVTHPLPRFTARKAWNGRAKVFEAMARYFGGEFDRTESRGMVKARSAISRVTFEAAELPRIETGAIFPMVTNSGPMGFWFLYFIYSNRDVLARVRAELQAATVLTPNDDDGTQTASFNLARVEYSCPFTSACFKEAVRLANNGVQNRRMVGDATLRDGEGRSYLF…	527	same	MG01865.4
mgCYP552D1	MGGILVHVGQAVPTATMAAAYIAGALILYQSAVWAYQISPFHPLAHIPGPKIARVGRLYEAYWDWWRGGRYMNKIAEMHAQYGPIVRIGHDEVHCSDPNFSSTLFGSPNQVRDKPQHMCNILVSGALPHSTIVTTSQALHRARRAPMSRFFSRAHVFRFEDEVLRLASVVADKMLLPERRGKSFDVRDAFNCFTADVVFLHALGKPLGFVEMQEAWTPNLATWTEMMTDMVYLIKHNAWARWAAIVTPKLAGMFSTSVKALNELMNVTIPGLLKSATDDVENDRMFPILLRGGMDGKSQVAPGAEMDMFRLGGEATVLLTAGTETTSAALAIITYHILARPEVKAALAADLAGLDPTALKWTELERRPYLWALIHESLRHSPPIVARSSRIAPLEDMVY…	536	same	MG01924.4
mgCYP552C1	MDSSMELGGGPGGVAVLTFKSIAWMVGLWMVYKVGVALYNISPFHPLAAFPGPKIAAASYLYEGYWDFWRVGRYTKVIEQMHKKYGPIVRINPDELHCSDPLFVHEIYAGPGRVRDRWQHAINTGGSGPIAVTGFSTISHELHRQRRAPLNRFFSRQQMLKLEGEVLDYAQRTVAKMLRTEAGRGAFEIKEAFNCFTADVIGQYAFGQTMGFVDQEGWEPSFATMVGSFLRSAYVMRHVAIARWASGFLPFMADYLGEDIRYVMNMLAVTIPGYIKASLDDPQNGRVFADLMQDDKMPEEEKSMYRLSGEGFNFLLAGTETTAATLTSLTFHLLDQPKLYARLMKDLEGVDPDKPKWTDVERRPYVWALVHESLRTMPGVSHRSARIAREEELVYKSQD…	520	same	MG06623.4
mgCYP505A5	MAATQSRDWASFGVSLPSTALGRHLQAAMPFLSEENHKSQGTVLIPDAQGPIPFLGSVPLVDPELPSQSLQRLARQYGEIYRFVIPGRQSPILVSTHALVNELCDEKRFKKKVAAALLGLREAIHDGLFTAHNDEPNWGIAHRILMPAFGPMAIKGMFDEMHDVASQMILKWARHGSTTPIMVSDDFTRLTLDTIALCSMGYRFNSFYHDSMHEFIEAMTCWMKESGNKTRRLLPDVFYRTTDKKWHDDAEILRRTADEVLKARKENPSGRKDLLTAMIEGVDPKTGGKLSDSSIIDNLITFLIAGHETTSGMLSFAFYLLLKNPTAYRKAQQEIDDLCGREPITVEHLSKMPYITAVLRETLRLYSTIPAFVVEAIEDTVVGGKYAIPKNHPIFLMIA…	1120	same	MG01925.4
mgCYP566A1	MSFLYESSRDYTSLIILLATILFAYNYWFHPIAHINGPFWAKATPVRPDSDVVIKSEERNAHLTLDSNLGPVVRVGPNELSFATEDALKAIHNPPPGQPMFTKKGTIESLLASLIWSAPNLLSTHDKATHKRLRNALQPAFTAKALLEQEGISQYHIDKEVEKMLSVGSKDPKSVLNLSEEVAGMIWDIVGDLSFGEPLQRHQRDKYEHLKITYATGAPFLELCQFLTEIPIIGRLATLPIILTPFIYRKPRHFLLINKLKQWIDDHDGGRKDFLTAIMSARETANLTHEEMLSNAALFVMVGCDTTAATISALFYLLLKHPSSMARLTAELRTAFPRKGDVTATATLKLPYLGAVIQETLRLLPPINGRGSHRISPGALVDGIYVPAGVMVSADPWSI…	502	include	MG01947.4
mgCYP581A1	MSIPIATIASAVLSLRGLTWVAFIFLVSYCIYSLHIKPLLSPLRHLPAPKQGFLWFRLLKEPKAVEIERWMDELPHDGLFRYYGIFNRQRIFTASPKATADLLHGPNAFKYIKPKLQFILANNIAGKGLLIQEREENKHARKGLIPAFNPDQIRKSFPDMWKTAVETIEALPNYTEKMALGDNGCNSTEVVELLKLISAASIDIIGHFAYSTDFKAIQINAPKYKRHALKSPNSIFARAYVEMFKTTWRGQRSLEAASLIGANIALALPLRAVKTIKSIMALVWQVSENIVTEHERAAEYQNGRDPRGHAQRGDAVRGLSHRDLVTQTVHFLAAGTETVAGSASWAVHLLSRHPEMQTRLRDEVRAAIPDPNAPQQQATLRSLSYLGAVVQEVLRYHSI…	542	same	MG02094.4
mgCYP604A1	MIVETLHITKALVMDILDKASLPHLIFLLISAYWILCQFAPNRNPTLPGAPIVGKRLWLEPTFLQRWRFVFHARDILSDGYAKYKDKPFVVRKLNGDVTIMPMRYLTETRLLPESVLSFKFALSKFFLPEQMNLNWIKTSERDPNMLKMKLTPEISRFIEMTRQEMEQTLPTTMPKPTSWTVVDVQSAIRTIIARMTTRAFMGHPACDDPEWVKMSIDFTPQLLSTVFAVSPFPAWTHSILTRLLPSRYRTLQRMRYCSELVAARIEARRGGKTPPDDCLLDYMLDHGGADDVYETGQRQCMLALASNHTTAAAAINFLFDLCAHPEYFSILRDEIASVTAAHGRPGSPGVDVKTWLHALEKMDSFLTESLRHTPAILTIPQRQAMRDIVLQDGTLIPA…	526	same	MG02272.4
mgCYP593A1	MFNLPAISVASGLALLYLIVSHLRTRRKPFPPGPPGSLILGNLLQIPTKKACLTFQKWSREYGSSSDGLLGLRMGPWARMIVLNKHKQYRDLLEGRSTVYAGRGSVPIMEKLRVWTKPGEPYVGNFASWQYNDELKRERRATHEYITRSAQVEKLLPIQDAESTQLMWDLLSFERDKKAGDTAPGSHHLLFFRTFGAVVLAAVYGIRGKDTTHDSHLGQFESIVKDFIQLLALTAAPPYEVFPFVDYIPEFINPWRGWILRGKEFRVRWFRFWKEFHDIALNSAESKTSREGDGMLLQLEGKGYSDTEKLSFGATIMNGGADTTAITCLTMLGAFACFYEAVRWRPLTPLMTRRVRQDHEYEGFFIPKDTMVLFNIWALSHDTDVFDRPQDFMPSRYLP…	1047	same	MG02292.4
mgCYP68H1	MASSINASPTWPQGQLPGLSALASLDLDRSTIAITLAAIVILPLLVSYIASSLRGEKVPVVNPPGRFQTALQKSIEFGTAGFKIFQQAQEQFPNQPFKLLSNAGYTTVLPPDRALEVKQHPNLSFRKAFSTILPANSEGAAALGVVDHPSEIIQKIVTKHLTKRLNSVTAPLSLETSVATEKNFGKSSEWTEIKVYEPITDVIARVSSRVFLGDKLCRDAAWLDITKSFAQTAMAVIMTMRAFPTWIRPLVFQFASYGKEYRALYRRGHNAIMPIMKERQEERAECAAKGVPAPVYNDLIEWAETEAGNNSFDMTAVQLSISMAAIHTTSDLVSQNILLLSTRPDFVDALRKEMIEVLPAKGWKKTSLTSLRLLDSAIKEAQRLKPTSVIGMQRLVMKD…	539	same	MG02294.4
mgCYP538A2	MNRIALWTVASFLLVPFTAHACLQTWHILAGTSSPTGKWRSRATYILSGLLLKVQYDLFVKLTLELRARRLGCLPAKLYPHKDPVLGLDYFFKALRAAGAGQFFPFARENLKTIGHTHYAMALGTWVLHTDEPENIKSILATDFDSWEIAGPRLLPVLDVLGPKSIFTSNGEGWHQARSMLRPSFVRDQVADLACFDRHISHLLKKIRSSCQEGMVAFDLQKLFFLMTMDSSTDFLLGRSTDLLVKASPEAEDFLRAFDYVLFQGAKMARLGPIMMKLPHRKFDAEVQTVRSFVRKYVSKAMAEKGYQKERSYLFLHELVASGASVEYITDQVLSIILAGRDTTAAALAAAFYFLSKSPDIVDKLRQEMLEMGEENPDWETLRGMKYLQNVIKEGLRLA…	535	include	MG02792.4
mgCYP606A2P	MEKLDSTLRESARLNSFVTFGSNRLVTAPQGLTLPNGQTLPRGVGIMLQAYPVLHDEGIYPDAATFKPFRFAEARRDESADYVQRARNAFATTSPDYLAFGHGRHACPGRFFAATELKLLLAHMLLGYDIEPRQRPRNKWYGIGRVPDMEATVRIRRRKRE	161	not included	MG03104.4
mgCYP606A1	MLENVLTVEIAVLSAFATCYFLYQTLFKPGNLPSFAIAGAKEGDWFPYFQAKIRNTADGQNAVFSAYKQHREEPCFLPFFGTPRGTVVLPLNWIKSILSQPDHVLNLYDVGVEMLQLEYAFLDKRFNNPPLHINLISKDLTKNYGDLIPDMMEDIKVAFTEQWGRSDEWTTVTVYDTVQKILGLPLRPLVAPLITLPHRLSLRRFRKIVVPEIQKRLADSNRGDTKAQQNDFLQWAIQQAKEFEDPYFSRPEVLASRALFANYISIHTSTFSFTDLVLDLAMLGPQVQEELRQEIVSVLASCDGKWSKKALAKMEKLDSLLRESARVNTFMSGSSNRFVTAPEGLALPNGQTLPKDTPIIFFAAPVMLDETYYPDPYEFQPFRFAPKATDDGDGGDDET…	480	same	MG04349.4
mgCYP504B2	MAITSLVAWAAGPATSFSCVRICTLAVTSIVLYFVINEIIRAKSRIKGLAGPRGLPLIGVLWDIRTNAAEQYRRWAKRYGDVYQVQLGNVTVVVVNSAESARTLFGHNSQALSSRPEFYTFHKVLSDTAGTTIGTSPYSESLKRRRKAAASALNRPSVASYVGILDLETRDFVLEMVAYGKHGTKAIDPMPMIQRLSLSLALTLNWGSRVASQHDGLFSEITHVEEEISKFRSTTGNLQDYVPLLRINPFNGHSARAREMRNRRDVYLKHLDDDLRRRMAAGTQRPCIQANIILDDNDIKADSAQRLSKAEMTSISLTMLSGGLDTITTNVAWFIALLVQRPDIQEKAHLEIRKHLIDQVQPDRSDPLGLCDAEDDQGCRYVAALVRESLRYYTVLRLA…	540	same	MG03352.4
mgCYP548A2	MENLCTWLGLLAGAVFLTSCLVVYRLYFHPLAKYPGPFLARISDVYQLYHAWRGDRHLEFWRMHQKYGKVVRFGPNCISVNSATALKDVYGFRANVRKAEFYDAFVHPAPNTHNARDRDLHARKRRVLSHAFSDNAIKQMERYILANERTFCAEIGRGASPDSKGWSTPKNMSDWCNYLAMDILGDLAFGKAFHMLESEDNRYALDMVGAAAQRHLICGTMPIIDKLSLDKVLFPKIAAGRAKYMKYSRAQLTERTKLGDETDRRDFFYHLLRARDPETGQGFSTPELWGESNLLIIAGSDTTSTAMAATLFYLCRNPAALARVTEEVRTAFSSVEDIKQGPQLNGLTYLRACIDEAMRLSPSVGGILPREVLAGGITVDGETLPEGTVVGTPHYAIHH…	523	include	MG03375.4
mgCYP570A1	MLNMSFSAGSSSSCAMLATAAIWGISAVVAYAVFARFRDWRRLKHIDGPSLAGWTDYWMIRSQLSGRMNLDLADVVREYGPVARIGTNTIVCADVKELRKIWAVRSTWKRPRWYLGLRIDPYSDNVFSLMDDKVHETLRSKLMPGYGGKDVDGVHEIIDEQISLFVRLLEDKYLSVDGKDSEGKSFLPVDLARKVQFLTLDIISSLAFGESFGNLVADDDALGYISTTEKSMPMLMFVTLVPWLTAVWQSPRLRWAFPDARKMVGIGDVMAIARRVVGERYGEKPEVVKRDMLGSFVAHGLTKGEAESETMVQIVAGSDTSATAIRSTLLFIITNPAVYSRLQAEIDAAAAEGRISSPITDAEARALPYLQAVIREGLRMYPPATGLLPKVSSKDEILC…	518	same	MG03392.4
mgCYP565B1	MALTFYMLLGIFVCYRIYRIIYNLYLHPLASVPGPKIYAASWIPRLWRQQVLGVHWKDLVALHEKYGPIVRTGPDEVSNASKQSWEDICGSRVFNRDLNFLRVTQLSERGGFISPVKQEHRIVRRLLQPAFTDRTIDRHADILYEWVTKLRLNVAAHGGEPVDVAQKLVWMTFDTMGVLSFGESFGCLDGNRQHPYLRAIELGAPFLSALQVVLRYRATSSLYGLLLRLPLMRFWNSLRATAEAKAARWLDKADSSRGDVMSLIWAAMQDTANPLSAGQANDLASILCLAGAESTPVLMAGMVWWVLSTPHAHARLAAEVRAAFAHASEIQVSNLSRLAYLDACIMEALRQHTPFTVAIPRIVPEGGATVDGHFLPAGTVCGVPHWASAHLPTNFANPD…	483	same	MG03433.4
mgCYP565A1	MISLVYITIGFVLYRIARIVYNLYLHPLAKVPGPKLYAASWFPRLWRQHHKGCHHTDLVQLHEKYGPIVRVGPDEVSNSSAAAWDAIGGGSQQFMRDPHFFIVSQLQTTGSKSFISLEKSEHHSIRKLMMPAFSNKTYLLHESLVNSWLGKLTSHIAAKNGAELNIERMFVWFTFDVMGALSFGENFGCLDQEKDHQYLRAAELGAPCLSIMQILLRFPATQGLYDVARKLPWMRLWNSLREMSDDSASRWLETVHDEKRTDIMATVYRGMQNTKDPISRHEALDVASILVLSGAEATPILMTAMLWNLLSNPRCYERLCRDVRESGIINGPADFTAANVEKIPYMEAVMLEALRLDTPFATTIPRIVPEGGAWVDGYWLPGGTSCGIPHYTAGHWAQN…	501	same	MG07497.4
mgCYP528A3	MTFFWSLVVVATPALLVLAVAVYRLFFHSLAHIPGPRLAALSNVWYGRQVCSGRMLQVGKILHRQYGPIVRVGPNEVWLDSEEGFRQVYSAGSGFEKSDFYLSTALQKPKVDWRLQPHFPDTLDLLSERDMRRYRLQRRLIGQVYQPANLRKFEPVIDDVLDQVVAQIRTLGDAEVDLKEWMHIITVECLGAIVLSWSPGYLRAKSDFGSGSFSYLGWKRKTVLGLFPLATVIGVLSRSFERQFANIWGLTFKAPKTLKHFFPAVHRKVKPRLVNMSREKPRKDARRDLMADLVQLHKERPEFNGTYLHRMAITNFGAGHETTTSALTSVLAMLGTHLDIQARMADELVNSRGTENEMASKDSSPRMPLTQAAIKEAQRLYPVIGMALPRRVPDGGVRI…	519	include	MG03500.4
mgCYP591A1	MFSTAAIALSSTLAAWLLYRALLQKLYPSVLPGVPHNAVHAKHLLGDLPAIDEYVSKNGCTKSEATFDTINRGTTNFPIAQMLTPNIMPHAILTVDDPREVEDILRRRAKEFDRSSMTAAFFKSLLPKATISLFTTPELKVQKKLWADSITSDFVKNVVAPHAYRAANRLVELWRLKAGSEFQAQPDLIDAMMDLMWATVLGSDLGVTSSKLAATAAGIRAQDPGQLEKAASTSREMFFNVTSFLEGESSYIRAGLEPLRTRVIQFLPRYHRVRKSMNQEMGNLISMARGRRGHERDGTEGGVACAMDLVLERELQLAEKGNSVAATNLEQELMLFMIAGIDSTAFTLAWCVKLLTKHQQVQQELRDGLVEAFGVGDNAQALPSPQDMASRDIPYLDAF…	566	include	MG03811.4
mgCYP567A1	MFHLFSDHVHWLGPLGVAVFFGTLAARCIYFLYFHPLAKYPGPRLAAVSYLWYARKWLQGRYPWAIEELFETHSSEIVRVGPNGIAFRSPQAMHDIYMATVRNRETFVKTEFQDLGGKEPGITAERDPEEHRKVAKQLVPAFSPRAMLAQEQHVHRYVDLLVQQLDKHGGTSSKGVDMREWFDWLVLDIAGYMAWCHEFDNLKNAETCFYLRESIKIGLSGTVGQVLRKFPLLLPLAPFFIPASVARTIPTWMQFNRDIVAERLSKQEKLDGKDYFAWLLRDGSKPPSEDWLVAQSNVLLAAGFDPLTNILTAAVHYLCKTPRALERLCAEVRGEFSTYSEIRADKLQSQKYLQAVLDESMRIHTNAAFGLPRYSPGALVDGEYIPKGVIVQNASFATT…	502	same	MG03819.4
mgCYP584C1	MTPQGLLAVCTGLLLLKIFISFVSRYRRHQILIRQHGCLPPPKAKLKDPIFGIDVILSNGRAAREHRSLQTFEERFYSIGATYSTKHGFPLIITMEPDNVRAVINQNFHDYALAPFRQPALKHFLGDGIFTTDGEKWHSSRALLRPNFNRDQIANLEAIETHVKDLFALLPRDGATPVDLKGLLLRFTMDSTTEFLFGQSVYSLRRNGARDGDSLEAQFETAFTGAQAECMEFIGMGPLARFARVNSQKQVEIVHRYIDKFVDRAIAFRKEYGKQGHRSESSLTGFVPGPAYSQPGYPCHAFRKEYEAGGGGPIGTGKEKPKYLFLQELAKQTTDRTRLRSELLNILMAGRDTTASLLGNLFFMISKSPEIMAKLQQEVDSLNGARPSYSSLRDMKYLK…	544	same	MG03821.4
mgCYP552B2	MSTTWLLGQSPFAIIAGTWILYQVLKVLYNLSPLHPLSHIPGPRLAAATYIPEFYHDAILVGRYTHQIVEMHRKYGPIVRINPNEVHCNDVNFSDEIYAVGGRKRDKSIHQINGAVFGRSGFGTIDHDVHRMRRAPLGKFFSRNNIAKLESEIHNLVQKLCDKFLKDSGNVIEIATAFSCFTSDAISGYCFGESFGFLEQDGWYPNFRDPALSTVKPIFFFRFFPWTKSFLILVPWIINYLPTDVALLIKTMQIEMPGRVQKTKAEIESGMSLQYKRPTVFGSLLESDLPEEEKSGARLTDEAGAVVGAGTETTSWSLSVMTYHLLAKPEVLQRLQDELRQVVDDPKNLPPWSVLEALPYLGAVIQEGLRLSYGVSSRTARVATEEDLVYRGEFRGRPL…	518	same	MG03828.4
mgCYP65E1	MAAPMSAFTIGNLFMLLVVALGIISIYYGLLCIYNLYFHPLAKYPGPRLAAATHLWLMRAYLSGKAHRHIHEAHKRYGPVVRTTPDGLSYVDARQWKEIYGHQPSGRPEFSKQAFASAVFEEPTLHNADREYHGYVRRLFAHGFSEKALKGQESVLKEYVDWMFAGIERESRGGSRPVNVVNWYNYLTFDFIGFLTYGESFDCLRTSSLHDWIKLFISFGKLLIYGQVLLPIPRLLKIPAALLLIPSKLREDRKRASALQSEKIKHRLSIQPTITDFTTKMVEAYNNGKMSMNQLEGNSILLIGAGSETTATALSGLTWLLAQNPAVLAKLAAEVRSAFASTEQITSTGVNSCKYLLACVEEALRVYPPLAQPHYRIVPRGGASVGGDHLPAGVVVSVP…	501	same	MG03830.4
mgCYP65D1	MFSVLLQLLNDPLAGIPGPIYCRFSRLPYVYWVCTGRLVFRIKELHDQYGEVFRIAPDEVQFINPEAWKDIFGHKTQGAKEFPKDLRFYPMPPGGVRDLLTADQANHPRMRKMLSPAFAEKTLREQEAIITSYVDFMVGKLRGMVTKQEDRPDFMSYIMKGAETGQPLSKEELDANADLLVFAGSETTSTFLSGCTYFVLSNPRVYRRLVAEVRGSFNSEEEMTFASIQRLPYLSAVMQEAFRMYPPIPVGPPRKVPEGGAVVRGISLPENTAVAITQYAAGHSETNFTDPYTYTPERWLPDADERFASDRRRAVQPFAVGPRNCIGQNLATAEIRLTMIKMLWHFEAELAPECENWHKQSIFGLWEKPPLMIKLRPRER	380	include	MG03832.4
mgCYP68G1	MNSPNQSVQPSSAAYAGPEQPLVSSMFERTPLLGLGLSVAVATLFLGKFLFGGGSSKKLAFPLVKKDGDGYNFLSDALKMVEKGRSQHPGMPFFIEGENGPLAIIPPNMIDDIRSHEDLSFHLTVREDFHDGMPGFEAFTITSRGGGVLQTVISKQLTKYVGVILNNLSDEAAYALHKNFGDDTEWREHTIKPIILDTISRVASRIFLGEDLCRNEEWLELSKGYTIAAFMAARDLRQRPFHLRRLMQWFEPSCKTLRRYRDSSRALILPIVDKRRALRRECIAQGRPLPVFNDCIDWFEEEAAGRDYDAGMIQQAIAATGNHTSSDFTTKFVLILAEHPEVQQEIREEIVRVLGAEGLTKAALANLKLLDSAMKETQRLQPLTTSPMARMATKDIHLA…	530	same	MG03834.4
mgCYP572A1	MAVTSLSTLALFVPILVIGSLAWRIIHSLYFHPLSKFHGPWYAASFSIVHALASTLKVEHEWLLQLTKRYGASKPIRIAPNLLLFPQPSAVKEIYWDSKLNTKGLFYGSGALGPPHLFTTLDGDQHKELRKAIGGPHYTIGTLKNHWEPRFDDLILTALEKWTEKSERGETIQLCDKVAEFAADVMTMVSFSEPWGFVRNDRDERELLKRWRDSLPYFGFVNRFRWFRDVVMKSSWGVYFLPSSSDNTGMGFFMREADRQVTIREYRMKNQQYSQECPDFLQHCLEARIGTKPLSPVQKRAHITLLFQAGADTTGTALGCTFRFLVTNPDVMSRCQAEIDAADQAGKLSSPVVQYEETRTHLPLVVACIRESLRLHPPAPTLFPRIVPRAGGGGLGAKK…	530	same	MG04345.4
mgCYP535B1	MRCRQPDNVRLIQKVSSDRSATADANLPPQLIKQSLLRMGVFAQLYDQRWGLALLAVGFYVVSKIHAYTKLRAFKGPVGTGFFNLWNSWALFSQESHLRYKEACEKYAPGSIVRIGPNDLLTSSPELLMYMSGVRSPYYRSSWFYKSSRPRPGIDNVFSSSGPEGEATHTRKRQQLAPGYAGKESPLMESSVDQQVTNLVALLRERYRSSEARVKPVDMGDKLSFFTLDVISALSLGRAFGDLANDADMHGYMEATEAAFGYLNALVASPFGMMMQIPLVHRLVGPQETDATGVGKIVCMARQNLKERLRHDTKQKSDMVASFVRHGLSFEELVTEGQFQIVAGSDTTAAALKGVLLFLLSDRRVYHKLQAEVDAAAQRLALGPEQVIVDGDARALPYL…	558	same	MG04404.4
mgCYP51F1	MGLLQDTTGPLVDAFYQLGTGAQVGVAFVSFIFLSVFFHVAQQIFFKNPHEPPVVFSWFPVVGSTVTYGKDPPQFFRDMAKKYGNIFTFILLGKKTTVYIGTEGNEFILNGKLRDVNAEEIYGPMTTPVFGKDVVYDCPNAKLMEQKKFMKIALTTEAFRSYVPIIADEVSSYLKRTPAFKGPSGVVNIPPKMAEITIFTASHALQGKEIRDQFDETLADLYHDLDMGFHPVNFKLHWLPLPRNIRRDKAQKTIAKIYMDTIQRRRAKGKDSEAKDMMYHLMNSTYKNGTPVPDHEIAHMMIALLMAGQHSSSSTSSWIMLRLASRPDIMEELYQEQVRALGADLPPLRYEDLANLPLHLAVIKETLRLHAPINSILRAVKQDLPVPGTNYVIAKDTTV…	526	same	MG04432.4
mgCYP51F2	MAFFFPSAPVWVYSAGAALLFIIGSIILNFIWQQLPRPKSEPPLVFHWLPFIGNAVSYGMDPYRFYSQCREKHGDVFTFVLFGRRMTVFLGVQGNDFILNGKLQDLNAEEIYSPLTTPVFGSDIIYDCPNSKLMEQKKFVKFGLTQKALDSYVPLIEREVLDYIESSPVFQAGNHGIVDIPSMMAEITIFTASRTLQGPEVRKKLTGEFARLYHDLDLGFRPINFLAPWAPLPQNRRRDVAHARMRDVYMDLINKRRRQKDDQEEEEEAEPDMIRHLMGSCVYKNGQALPDKEIAHMMITLLMAGQHSSSSSSAWIMLRLASRPDIAEEVYQEVQRLGHASLQHSDLDKLPLLANVVKETLRVHSSIHSIMRKVKRPMRIPGSDYVVTPGKVLVSAPIM…	515	same	MG04628.4
mgCYP578A1	MPFPVASSLLLSLVSIPVLVLTYHVIIYPAFISPLRKIPPAHWTVPFSPLWILIVRLQGRENRVLHLAHQKLGRFVRVGPNELSVNDAGAVRTIYQGGFEKTAWYSIFDNYGVPCMFSTVPAKEHSLRKRMISNVYSKSYIQSSQAAKAQAAAILHARLLPILEESAAKGREPHGIDIHSLFLAAAMDLITAYIFGLRHSTDFLRNRGYREHWLQLYKARANYPFWRQELPRFTEVMSRLGLNLYPSWVDECNRELGEWNKKLCITVLASGVIGEETKPVDEPVVTKAMLAGLDKEAQANGDKSILYSTALQHHDLSVASELFDHILAGQETTGITLTYLVWELSRDQALQRKLQSELQTLDPGLKKQRDETGQWTATDAGSIPDLKALDSLELLHAVL…	539	same	MG04605.4
mgCYP504A4	MQSFVVIAGLLAAAYFVHRLLYGTDTPHIKGLPEVPGLPLFGSLIELGDNHAKVAQRWAEKYGPVFQVRMGNRRIVFANTFASVRHLWITNQSALISRPKLHTFHTVVSSSQGFTIGTSPWDDSCRRRRKAAATALNRPAVQSYMPLIDLESTVSIRELLQDSRGGAVDLDPRAYWQRYALNTSLTLNYGYRIDGDKDDELLREITDVERGVSNFRSTSNNWQDYVPLLRLFPKMSREAVEFRERRDVYMDRLLRGLKERIERGMDKPCISGNILKDPEAKLNEAEIKSIGLTMVSAGLDTVPGNLIMGIAYLASPAGQEIQQRAYAEILKTYPANDAWTRCLDEEKIPYITALYKEILRFFTVIPICLPRVSVKDVEWEGVTMPAGTTFYMNAYAADY…	515	same	MG04684.4
mgCYP582A1	MDIQTCAVLSALETVAWVGFHEYRSLALTTRKELVAVFSVFFLVQYLCAKIYRIFIYPVHVSPLRHLPTPKGNHFMLGQLVNQFRASCPNELYLKWTSQWPDSPFVRFFTIGNKESLLINGIEANREVFATHCYAFTKPSLFLRFVGDIAGTGLLFTEGDEHKRHRKMILNVFSVPNLKKMFPIFQEKAEELSQHLDATIAASTGGSIDVQCIYSKATIDIIGITALGLDLRNLKSTKLRMDFLQCYRRMHEQPFSAALISFINVHVPIRRLLWFVRANRDFVEASQEVRAMLRTCIRERIRDVDSRKGAEVKFQSRDLLTYMVEERLLAQCKDPLTTEDILGHLLNFLSAGHETTTGVMTWASYVLATNPRIQDRLRAEVEALLKESPCPSYSDIERM…	547	same	MG04911.4
mgCYP573A1	MAILSPVGLVLIPLAYIVYKILQQIAKYRLNHPLNPFPGPWLASVTRLWITYHNVKADECQTFRELHRRHGPVVRITPTMLHVSDAVKLPEIYSRNADKSQHYITGSFGTTESLFNMQDHKVHAHFRKIAASPYSFSNVKRMEPLLDSNIDRWIHRLDEQFASTRQRFDFAPWAVYMAYDIISEVGFGQPFGFIEQGRDVEGLIKGFHDGLVPFGIMARLWPFTNWVKTTFLGRYLVASPEQDSGIGTLMRLRDRLITQRIADNEKSGGNSHARVDLLQTFLEARDDEGRPLDVAHVKAEILLVLLAGADTTGTTFQAIVMHVASRPDVYERMMAEVDAAAAAGKLSSPTPRHEEVQAHCPYYVACVRETMRLNPAAPNIFPRLAPAGGIDLYGVRVPG…	509	same	MG05215.4
mgCYP536A2	MDVNVETSAKAPLVSGLAGFILDNWAIIISAALVIRALYRRYVSPLRKYPGPFLASISRLWKVISTASSQTQFDHIRLHEKYGPVVRIAPDEVSLASPEAARLLLSAGKRFTKTDFYSVFPPPENPDIFTEVREDVHARIKKVANVPYSMAAMQQLSPFIDDSIEALAHKLDGIADEPTDDRDGPRVDLGLWLHWFAFDVLGEVAFSRSFGFIAEGKDVDGAIETIDRSQRYNGIVGQVPFVDHLLRRNPLWKFVPSFNTANALITKIAMSELARRKPFDKESEGKWRGGDGRQDLLASLIKGHLKDPERFSEGDVFAVAHGAIFAGSDSTASTMQSFFWHCFSDPRVHETLLNEINSAVAGGHIPSSGNISWSDAQTLSYFQACLKEAMRMRPAVGLN…	526	same	MG05235.4
mgCYP562A1	MSGRTTDRRACARRRVIIPPASGAGVCRGHVDQSSAPWHPHVNHRVRVSVLYKACPARPSPIFVSGHSDSLYTDGTCLVYAFYRVVYNVFFHPLRQYPGPWHRGASRLPYTISIFRGDVTFRVKALHDKYGKVVRITPDTLSYTDSQAWSDVYSLKKTGSSGNLPKDPKFYVAAPDTSTANDADHRRLRRVQAHAFSEKALTMQESFIQQHTDRYIKCLERAAQEADGVVDVVKWVNFLTTDLIGDLSFGETFGGLASGRLHPWLESVFTTLKTFTFIREFLRLPSWATRLAVACIPKHMLEHQRSAVAFGADAARARIERGSDKPDFMHYILRHEKDDEKGRDLHGRHHIHRRRERDYSPVAATMISGTVYLLLQHPDVLHRLVSVIRTDFPAIDDMN…	557	same	MG05390.4
mgCYP65H1	MLEKYALRAIRPSHLFTYSAVAFLLGKCIYNLFFHPLRHYPGPFLCRASRVFYLFWDVRGLSHWKVKQWHDQYGEVVRISPDELSMTNPEVWSTAYGFGAGGFDKDPKWWNKNVGGVDNILTADDQGHRRMRRLQNPAFSDKALRSQEPRMTRYIDMLIQQLRRQSSQGPTVDINLWYNFATFDLIGDLAFGEPFHCLRDGRWHWWLTAVFEIFKAGTYIRAARRFPTALYYAILLCIVPKKLLQMRERQYMFGVERINRRLEQTDTDKTDFMSYILQADDEKGMTVEEMYTSAQVLIVAGSETTATALTSGTYFVLSNPDVYARLRAELDAAFASEADITLQSTQRSHLPYLHAVIDETLRMFPPGPGAFPRVVPDGGRTILGRFIPGGMTVGMHHLS…	499	include	MG10954.4
mgCYP505A4	MSHNHNPRANNRRGSIREKLKMGTAKNPPKAVPEQDDDEDVKLVPIPQPSRAPFVGNLPDLDVKFPLDSMVNLANKYGSIFKLDLPGLEFVTVSDWDLVHEVCDDSRFKKSIKGDLEELRNAVHDGLFTSSGEDEENWGIAHRVLMTAFGPLSIRNMFDEMHEVASQLALKWARQGPHEPLDVSGDTTRLALDTVALCSMGFRFNSYYRQDLHPFIKAMNEVLDEAGRRANRFMPSVFYHSHNKKFRENIKLLRTTAREVLDARKTQKGPEKRRDLLTAMLDGVDPKTGKKMTDESIIDNLITFLVAGHETTAATLSFALYNLAKFPEVSRKAQKEVDDVVGKGAVKLEHVPKLKYISALIRETLRLNAPITAFGREAIGDQVLGGKYLLKDKTQIVCF…	1116	same	MG05401.4
mgCYP583A1	MTSIWSLSSALGHILAIIPDVTHLLSVLLVVILQICLKVSFAPARRPDLSNIPGPWYTRVSHMWFFYQRWHGRLAPASHAILLSHGDETNGIVRLSPTVVLLNDMPSLKTLFGKQDAATGTKIVRALNLGGHSWSIMAPEFDLARGRRQAVQAATTETNMRLWRGALEREVEVLLGALRSGGAVDVVRPLRMLTTKASALALAGTEISDATAHEVLEANGLFNRCVANRLCMPDAILSMLDMLPWREHLLSHTGLFRTLGSGAKLFTLGEKLNDLAAAKGSNLQVQSSALYLQRKQMRIEDGVEDTDLLSADTAGGLLAGSETTAATLAWILFELSRRPELAERLRNELTAADGTTTGADLLDAVIKEELRYRGPVALTSNRIVGAGGATVLGGRYFLP…	515	same	MG05787.4
mgCYP574A1	MIHSTVHLGTYCLAAAAFGLASHWTYWVHGHRVRHATWTFLFHLAALFILGWKLTSVQGNLLSGLGATAAIFLSYLGTLFTSIVVYRVFFHRLAHFPGPFFAKVTKLYGLYAARNSQVNDHHTSLMRQYGDFVRIAPNELMVMAPEALSKVQGMTSKCSKKNTGIFDILHSKGDRMIVALLEKDEHIARRKIWNQALDTKLLPQYEPKVRKEVMLWLDTLSKIQGPIDITHYMMLLSFDLTGAVGYSADYQTIKTGKENRTLHLLEASFKPFGKLGFLAWPVQIALELGLAKEQKEFEKLAVKTVDERVADDSEEKVDILKYFLQDFRTKQTSFRSMNSIYTESQAILIGATDSTSGTMAWILCYLIKHPSVAATLLQELEPVFGKTTPGEFSDADLRG…	551	same	MG05854.4
mgCYP584A2	MFNLISSLKVGAALVAAVWIWQRIMLYNHRRKIKRDSGCLPAAKFPDWDPLFGIGFTYHMVTEDILDFQIMKNTADCLEKYGNTFTSKAMGFNFIWTCEPENIKAVLSTQFDQFNNQGRSVGAEDFLGKGIFVSDGEHWQKSRALVRPNFARDQITDLVSVEERFQTLISLLPKDGSTVDLLPFMFDFTMDTSTHFLFGDSVKSLEANAHERSIGHHGQENLDEFSAAWDYAQNDMLSRFVLGPLRYVYKEKKAARCIKLVQDHVEKYVDEAIRYNSQVRAAGGDEKKEPEERYIFLRALAKQTQDRRMLRDELLNILVAGRDTTASLLSNMLHTMANRPDIWTKLKNEVAFLQGRIPTYEDIRNMKYMRWCINESLRLHTVLALVGKEASIDTTLPRG…	513	same	MG05908.4
mgCYP61A1	MASVAVGVANATAAFTSPLASYVPSNVALPPQLEYVLGNVIETVSNAGFWTILGTVVLMLAIYDQFSYQRSKGNIVGPRFKEPFIGPFLQSMNPKWEEYYGKWTSGPLSCVSVFHKYAYTFPHSKTVTELLNMPCVVDVAPKLLGHDNWVFLDGKAHVDFRKGLNGLFTRKALECYLPGQEDVYNRYFKKMVQITKDAGGKPVPFMVEFREIITAVSCRTFVGHYMSDETVRRIAVDYFYITEALELVNFPIILPFTKTWYGKKAADMVLAEFSKCAAKSKARMNADGEVTCIMDAWIQQMVLSQRWRDAEAAGTITDDMEKPNPLLRDFTDYEIAQTLFTFLFASQDATSSAATYMFQIMAQHPEVLDRVREENYNVRNGDINARVSLEQLESMKYTR…	541	same	MG06047.4
mgCYP65B2	MIPPYIEPNVLGLVKLTAVLLPIYLLGHAVYNLFFHPLRRFPGPCLQHISYHAYAYRLSRGTLAHDVAKWHRQYGPVVRISPDQLSFIEPDAWKDICGHRTGSKANVDEMPKWPGFYTVNGRPRTIINETKENHAVLRRSLAHGFSDRSMRLQEPIIGSYVDLLIRRLKERCHSEPAADRPGGLTTRQDIKTWYNWTTFDVIGDLAFGEPFDCLEKAEYHPWVDNMNKTTKSFGAFMALKLVGFHWLVTAILKYGLSKTREDHMRRTMAKIERRASLTVERPDLIEGLLQLKGLGKEQIRITAGTLIIAGSETTATLLSGVTYLLLKNPEKLARLNEEVRSAFNDDNEITLMSVANLPYMLACLDEAARLYPPVAGGTPRVVPAGGASIAGTYVPENTV…	506	same	MG06544.4
mgCYP546A2	MIFDRLTSQASLAKLEDVISNVPSSKLITLSVLIIAVTALIIDYGYMLYLRSRMPPGPFPLPIIGNTFSLPDNKPWVWFDELSKRYNAPLVTIWIGRNPTVWICDAWCAHDMLEKKAQLYSSRPRMVVFGELGTGQANLVTMRTRNQAERDHWRVHRRLMHLGVGTQVVRRYRGVQDAESRVVALDMLRDPAAFVSHLERYATSVVSILAFGRRVASSSDPIITEVIAVMQLAAELNVPGKKFPMLMETFPILAKFPRSMPWMKGLGARGRKGGHYFWHSLAQEAVEQLDSRTDEERRNIPKPYVHTLFAENDKYKISTEEISNLTGNLFGAGSDTSASTLVTFVLACCAFPEPAHKAQRELDRVVGHGRSPSFGDQADLPYVNAFVKELLRWRPVAII…	576	same	MG06557.4
mgCYP552B1	MATTLVTAQNLLGLAVLWIVYQVLKALYNVSPFHPLAHIPGPKLAAATYLPEFYHDVVLFGRYTHEIRDMHRKYGPIVRINPNEMHCNDVNFSDDIYAVGGRKRDKPQHQINGAVLGKSGFGTRDHDLHRTRRIPLAKFFSRAMITRLEGDMHELVQKLCDKLLAESGKKEPVDVTVAYSCFTSDAISGYCFGESFGFLEQQGWYPNFRDPTAATLRIAFLLRFFPWCKYFMVVGHWLVDFLPTDIALLIQTMQIDMPIRVVKTKTDMDSGIQYKRPTVFGSLLHSELDPSEKEPQRLADEAGAVIGAGTETASWALAVITFHLLSKPHLLEKLQAELRQVVDGSNNDNSPKSLPPRSVLETLPYMNGVIQEGLRLSYGVSGRTARVATHEDLVYRGTF…	521	same	MG06588.4
mgCYP551un1	FGFMVRLPQCSPDVKLQYGKWKTPRNTPVGILAYLMHTDPTIFAEPYEFRPEGWLEGQVISAMKQAYVPFSKGSRACLGSI	81	not included	MG06589.4
mgCYP534B1	MSGIRVISAVAVAWALAALFTGFWKLQRNIASAKRTGFNYVICLYAAMPHLCNADELPASVLTKDWAFKIDHGEIWRKLGDTFMVITPWTLIVYTRCPEAIQQITSRRDDFPKAVEQYGVLEMLGANIVTTEGAVWKMHRKVTSSLFNEVSAANAFEETVRQTQSMLRIWRGHSDDDGQDGQVAADGRTISSLAHDTMTLALNIIGTIGFGLRFLWPGEKASDNQDPRMNKYTQSEKDSNYLMTFPNATAGMLENIFAILLVPSILLRHLPFEWARSAHESNVTYVRYMRELVKDKTEDLHKGVPKTDEHMDIVGALVRAKDDQKKQQDVGKTDIIPPGLQLTDDHIISNAFIMMLAGHETSANMLHFAMTLLAAHPSSQRAMQADLDRLFPDGDEEAT…	689	same	MG06872.4
mgCYP539B1	MFGGLVEVRPLPLAGFLLGVYVAAWFIQAALMDYRIAKRGGGGVKAPRVASNMITAGIWFFWAGWRQMRNDLLSLYNSVYDKHGTPESPNCVEITLTTPGVRFILTREPEHVKTILTSKFSDFGKGYHFHKIWSPFLGDSIFTTDGQLWHDSRSLIRPMFIKEKVRDLDIFDRWTNEMINLLPPPGQSVDIANLLYRMTLDVTTDFLLGESVNALRDEHNEFAYYFNEIQRIQMMLTILVPAAPFLPRHRYYAGIKYIEKFMAPFIEQALALPPDELEKLSKTDKDFTFLHNIARYSRDRKVIRDQIMAVLLAGRDTTAATLSWTIYELCNKPEVVKRLRQEILRVVGPFGNKPTYENLKELKYLTHIINETLRIYPAVPYNIRAALEDSSLPSPDGKP…	522	same	MG06973.4
mgCYP609A1	MTGEADNPNILHATVSSLSTFQEWRVTTIVVLLLSLFALWLRSMASRPPLPPSAPELLKTWEWPIFGSWRFFLDRADFFTEAAAASKTGNFSFYIGKLHIVGVSREESRRILFDSKGLDLAAGVAAFVQSSPSIEAVDGKPLGDDPGFNGAFNRTMAHLLKGQNFGRNLKFMVSDVHEGLESAIEAAGGSGEGIMDTFEDVNLILYRMTMRTFGATEIASDPALLRKTLGLFEVTERSSSPTRLVIPWLPTLNHLRRMGSGAMLYWHFSKIVNERKKTGKKVDDAFQYLIDKDEDMTGILRFTLSALFAGQINTGINAAWVLVYLALTPSWYSRVQQEVDAVVAKYRTSPNQAPVDVIRSLNLEQWENELASVRLCLRETIRLHTTGSVFRRNISGQDV…	518	same	MG07210.4
mgCYP607A1	MGWAAHLVVLALMGATLLLARLVHATTTRIYRHKHICDKLDCVGGVSATSSTPTWIAALFRSISGLQDAAQEGYDRFVKSTTRGPRPFVLPTMWTGGPIVVLPPSMLPLVNRSPSHETGVPGLLEQFQFRYLHADPDVWANTAIHFDVVRRDMAQKNMAPLAATIAGEWAAAFRACWDEDPAAAGKTVGGVSAWDSGVRIMARVAMRVLVGLTGCRDESFFELSQLYARAFIVDGVAINCLPPVLRPLLAPVLALRVRYYQRRVVGALVPLVEQRLARAAVEEADKTNHEPGDVIRWLIARSAAEGSPEQMQPVKIARRVVALMSMFGFAIGWVFAHALLDIYGGPSRDDVVAGLEDECDRVRRRHGGSIDTKEAVEALFRVDSAVRESMRLSDVSVHI…	552	same	MG07247.4
mgCYP577A1	MNQGNLIYTATQYCAPHLAGIATTLAIAYVLYALIVLPLAASPLRAIPGPKAYAATRWRLAWDDYRGARTRVIHSLHKQHGSAVRIGPGEVSFSSLSALRTIYGAGSGFERTNFYRMFDVYGRQNLFTFAGAKKHGERKKVLAHAYAKSVVLADGSVAKPLIENNVRRFLELIEREKEATSKIFDSLHWFSLDSITGFLYGDQHGGTRALRGDRADRAMLDDIRDPARRKLTWFAFHLKLYTKWLYSQTGLLEKTINVLGLLPMSKPTTYTAIRAHALKSCVASEAETNETNVTVDKASFIMSKLWAYSKSEKEPRMDRLDIASEAADHFLAGIDTTSDTLMFAIWALSLPENRRCQERLIAEIDSMSPELFNQGTKALGSAVAAAEVADRLPYLNAVI…	588	include	MG07406.4
mgCYP592A1	MSNITFSGPSFLLGDREASLELTPKILGAALLAALLLLPVLWHSKTAPPGTKPVPGPKGLPLIGNLLDIPKKHAWLKYREYIEEHGPIVRIKLMGQEHILLGSEAVVDDLLKSRGGIYSGRPQTQACSILTQDQHVLMMPAGEPLRVRRRFLSQLLTRGAVSQYEPYQWLEAYRLVVEMVRDPSDYQGLIEHFSVAMGSRILFGQAMPDRSGLQKEVIKIGHTFEAVLTPGAFLVDVLPWMRHLPDLVAPWKRWLKRMSRRDEAFYYRMWERTKADLDEGRDAPSWARLCLEDMKRAAVGGKGMGITEHEAVHLIGVTYTAFGTTPANMLSLLLGMTRHPEWWLRMQAEIDDVVGAERLPTLADLPRLPVLRAVLSEITRLWPVTPDGVPHELTQDDVY…	549	same	MG07488.4
mgCYP568A1	MTVLELPSERLASPPIAVLTAALIVLAVVFKAVYNIFFHPLRSYPGPLLWGASRFPYVVRFMQGKIPYDLKRLHAEYGPVVRIAPDELTYNCSKAWRDIYGRNKQPNGETTLFNKDPILYSAVFADHKALIDSDGDEHRPQKRTLSYAFSHQVLVERGHIITGCIDRMIEGVKAHLGSSPSVSAVVDICPWIENALFDLGGQLTVGRDLNAIMSQGTVHPSLALFKSLFDLVQCYYLQLRRGPGILINAVESMPGFSGYDCVLPVKDVHDMILKRMADEKYAVADENSGDFASYLMSRAKSEGLNDDKVWINCVHLILGTPEAMPSSIISTIYHLLTTPYAYAEAVREVRAAFKSSDEITAQDVQNLPYLLACFRETLRRRPTIPGTLTRQCGKFVQGG…	508	same	MG07507.4
mgCYP564A1	MIIPTSWREALLYLGLGVVAIFACNAVYNVFFHPLRHFPGPKSHAMSRIPYTYHWVRGDLVRHITALHREHGDIVRLAPDELSFGDPQAWGDIMGGGSRDLQKWNGVFDIPNFLPTHVQNTTDKSRHRMLRKAMGPGFSDAALRAQEHIVASHVDQFIQKLRGRRGVVDLEVWYRFIVFDVIGDLAFGESFGCANGAEFHPYIRQICETAVMISYLMAINMYPILRNVVNFLIDGVARRGFDAQAQTLMPALERRIKLQEQRLDLVDPLIGKMNEWKWTINDLIPHAIMIVGAGSETTAGVLCGTTALLLEHPEAMARVTEEVRSAFSSDGEINLERVDSRLPYLRACIDEAMRLYPVPGCASLRITGDRDIICGVPMPPKTVVGLWPYAVYRDPKLWR…	495	same	MG07550.4
mgCYP526D1	MPSIPSTHTLISGALPGYVGLAAAISVFILAVLYRLALPKPYPGIPHDKRAARSIFGNLTEMLDYLAKNENRITLWFAEYQQRVGSPLTQYFPAPFSKPLLLLTDFLETQDIQLRRTKEFGRGKSVANIFRYTTPEFHVALSEHDSRYKANKALVKDSMSPAYLNNLAAPCIYDCAMDLVNHWKFKIPLAGGRPFSAHDDIFGTISDMILASLFAFNSGIRSTQQQLKYLESLGADVQTRDAEGQGIDFPKLDHLPYFRAFEILAEHQSDQAKTPFKVLQHYYSMLTRPELRSCYGTIKQFIKTEIDKAIMRLEHDNTITCALDWMVTREQQAAAKEDRKPEYHKPAFYDGISGYYAAGHETSATTSSWALKFLSSYAQVQDRLRTELRKSHAAACQEG…	582	same	MG07551.4
mgCYP526C1	MALPIAVAAPVVDRLPILTILVGSGLLYLVYRWLMPKPIPGIPYSPEHTRSIMGSLPSFLEFVKENQGRSKPWFPEQNVKLGSALVQIWETPFSRPSCVLTDFQEAQDILMRRTKDFDRGMRDSIVFQGTGKYHHISQTSQSPIFKANKALVKDLMSPRFLADVSAPEIHSKVQLLLRMWSKKTQLAKGKPFNARPDIIEAALDMINAAAFAYDEDSCSVSRQIRHLDSPDVRIDEKRDGSVDFSRAPDTEQAVVVHELGVYLGTQFVSPVPRLAHAFNYLTRPRLRRNLAKKEEIVFTEIRRALKRIEAGESTTASALEHLLRREMESARKAGREPNFFTPSIRDEGWGYIVAGHETSATAISWQVKLLADHPEVQTKLRAVLRAAYSDAAASNRLPT…	579	same	MG01353.4
mgCYP563A1	MSASVSIHSLGKNAPTIIAIAALATIATIAQFLWKRRSHPLRSIPGPWINSLSEIPAALALVKGDQHIYYKSLHEKYGRVVRVSPNELSFLSTEARQEIYGLRKGGLNMEKSPIFLGAVGAVGGETGVSLALNADHTRQRRALGYLFTNSALLRFEALMKLQVQKFIAVMEEKTLKKEPVNVANWFTYLAFDIMGDLCFAEPFGCLDQAANTEWSTSVINVFVSATWTQGIRRLSGTGTWLESLMTWLLVPAKAAEWRRTHLNNSRERTLRRLASSEQDHADFIYHILNSEGKSTLSHNEVILNVALMISAGTDTTATALTGWTYFVCTHPEVYQRLIDEVRGGLPTEDHIRWENVRKMSYLEATIHEALRLYPPSPASQQRVVPRGGATIDGYFVPEG…	518	same	MG07593.4
mgCYP527C1	MMLQQVADALATHWLSGILAIATVYLATSYIIDYRRLRAFPGPPLGSFSYLWLAYNALQGRQGSIFYEVMKRYRVPEHSFVRIGPNDLMTDSPEVVRHMSSARSTYLRSSWYRTSKLDPSGDSLLSIMDTAHHDALKAKAGRGYAGRDNRNLESDIDDQLRRLIGLLERKYLSGGGDASSFRPVDMATTMQYFTLDSITKLAYSSAFGFLDLDTDVYGYIKAIRDAAPPIIVCSEWPLAGRIFFSPPFLKMFGPTPKDKSGVGKLMGTLRQVVASRFGPDAKDQPDMLGSFVRNGLSQHQCEQEVILQIVAGSDTTATALRGTLLQLCSTPMVYLKLQKEIDEAVRSGMVGEGVISQETARKLPYLQAVIYEGLRLNPPFTGALMKEVPPGGDEIDGVF…	512	same	MG07626.4
mgCYP613A1	MSALIMLFLSYGLYLLAATVCVLSLVALAELVIPGYSPKVLRVALSKVLNIILEHRFPIQTPDGLHSIPSCPYQWPNGQGDDGKFLSGIENSARWRAKHGSVYRIWSGMHPEVVLTEPGQLSAVFKDSDKHTKAPANNSGAYMDRLLGKCVGLISGQEWRRVRGVVEGPFGFHAASSPSSSKGIERIVARHFEELARTGRLRNGLIHPAEDLKMLPFWVVCEALYGRLPDRLVRELNSMAPLREGLFRHVMQGGLARFGWAAWLPTAANAEMDEFQRRWTAFNEAAYEFAKAQQQQPSNNSSPHDKLPPIVDMVDKMRAGHITQEHLLQTLDESLYANLDVTTGSLSWNLVFLAANRDVQVRLRAELQAASDQSPQSKEAYLRSDATLLHACVLESSRL…	547	same	MG07743.4
mgCYP532A2	MQGLTAPILHFLAANWLPVLVAVTAAWLARNRFQKGLHKYPGPFLASLTDFWRVWDVYKQRPEVTHRKLHERYGDVVRLGPNALSFSDPKALKAIYGLNKNMVKSDFYIVQQSVVKGRRLPSLFSTVDESFHAKFRRCVNAAFAMSALVQYEPFVDNTTKLFLDQTQRLFADKPAGDDSGCDFGRWLQFYAFDVIGEITYSKRHGFVEKNEDIDGIVSYLSKLFLYVAPVGQMPLLDLLFLKNPVYLKLSQWGLFDSTFPVAKFARARMAERLPAGGSMNGGFGAGADEKPAAEPHPSTKSPDLLSKFLAAQEARPDFMDDSLVQTMAVSMAFAGSETTAISLSAVFYYLLRNPSAMARLRREIDDAARRGEFEDGETGLVTWHESQRLPYLDACVKEA…	566	same	MG07795.4
mgCYP531B1	MSAAAVATWAFVLLATCAAWNVLSCWRSPLRRYPGPFLARWTNLWRFYHTLRGDIHLVNLRAHQRYGPVVRTGPNQLDLDLPALVKTIYSSDGRFRKTDFYPPASTVVDGRVAYNLFSLRDPAEHARQKRPVAKHYSLAGTLALQPHVDDTIRLLRRSLDERYVGADGFGEGFDLGEWVKMYAWDVIGQVTFSKHFGYLSSGRDFDGHLWMSDRGADYLSSVSQIPWLDRIVDKNPIFPVGGATALLGPTMKRLDDRYAGRDDRDPVQAAAQPDFLDRFLEVQRAQPDVVDRQRVLSYLSINMLAGADTTAITIKAVLYYALRTDGVWGRLVTACEDAGLAAGEIASFAQARAVPYLEAVVREAMRLHPGVAMVLPRCVPDGGLELPDGNVVPPGTSVG…	509	include	MG07856.4
mgCYP505C1	MSSMTATETTAKASQTEQQSKCPVLGPSGPGCPYSKGEKIPGPTAYPLIGSIPHLDLKAPFESMLAIQKQYGPIFQMVFAGKREISVCTRELAHEVCDETRWHKLVTSGVSTLRQVVQDALFTAHHGSRQWGISHRILKPIFGPLSVRSMFDEMSDVAEQLCLKWARHGPDHAIDVAGDYTRLTLDTIALCMMDYRFNSFYRDGQHHPFVKHMVAILSEADIQAMLPDWAGVFRPRAMRKFKKDIQLMTDLCRGMVEARRANPVKRRDFLNAMLQNSDPETGEKLDDEEIVRNLITFLVAGHETTSGMLCFATYYLLKHPETLAKAQKEVDDVVGTGPVTATHLGQLPYLDGVFREALRLMPTAVAFYVTPYKPEMLGGKYLVEPGEAVCLLLDPIHRD…	1218	same	MG07953.4
mgCYP53A5	MAIVNLVFTPLGLASLGAFMLVAYYVVPYFTTFGHLRSIQPASPLAGFSNLWLLYTSRVGKRSLLVDEAHARLGPVLRVQPNHVSIADDEAINIIYGHGNGFLKSSFYDAFVSIRRGLFNTRDRAEHTRKRKLISHTFAPKSVGQFEPYIHGNLELFAKKWDELIERTKKSDGWAPVECLQWFFGAPFGMLNAGADIAEVRMSVDSEPIYAPAVEILNRRGEVSATLGTLPELKPYAGYLPDSFFSKGLAAVQNLAGIAIARVKSRLENPPDVNRKDLLARLQEGRDAKGEPLGFEELTAEALTQLIAGSDTTSNSSCALLYWTARTPGVLAKLQAELDAAIPDGVFAPAFDMIRNLPYLEAVINETLRIHSTSGIGLPRQIPADSPGVTIRGQYYPPG…	503	include	MG07977.4
mgCYP65P1	MSEGEIISNSALLIIAGSETSASYLAGVTYHLCTYPYVMKKLTSLIRSSFATEAEITSSSLAQLEYLTAVLKEAGRTYPALPSGQPRLVTETGAFISGEMVPPGTLVFSHPMGASMAPFNFTNPEQFVPERWLKDPPFPYNDDNLDASMPFGLGPRSCIGQSLAWIEMRLILGRLLWNFDLSLSPECSRWIKEQKVFQVWEKTPLKVKITMRHDLERK	218	same	MG07983.4
mgCYP563B1	MYGTNLLETMGKPTAGHLGMAILVAFTIHVLRMRFFHPLRRYPGPWLNSITQIPAAWALLRARQPKAYRELHEKYGPIVRVAPNELSFINVEAWDDIYGNFEKSPVFIGAVSPLNGQTGISLANNEEHTRQRRALAAPFTNRALLQQQDILRVHVDKLITALRAKARNKESVNMGEWCMYLTYTTFDIIGDICFAEPFGCLDGGESNEWARAIINIFKAATWDQAIRRVAGTGTLLHKALVKIIIPAEAAQWRTIHFSNSKAKTLARLADPDRQHPDLIKHILDSEDSRAALSPTEIILNMVLFISAGSETTANTMTGWTYFMLRHPEARARATAEVRAAFASPRDIKWEDMGKNLAYFELRLVLAHLLWHFDLEPTDSAAGRECMRRWEQTDMDTYQT…	411	include	MG07982.4
mgCYP539C1	MIQKYGGHAVKFSFSNSPLDNIFGLRFAWEFYRHGRRDEYLKFTHRSFAQSGAGRANPYTYEVNLGGVRTIWTADPENIKAMLGSQFEDYGRGKAFQSRWHDLLGTGIFNADGREWHDSRHRLRPLFNRQRVSNLDSFERQIQIMINRHLGGGRTVDLKDVISRFALDAIGDYAMGFQVNALADRKNDFLDALERIKTIQNIKECAGPLSWLVPTPGFKRDLKVLDDFMEPLIEHAASLPQSVLDEMEKTDHGWTYVKACASVSRDRHFLKYELMSVILAGRDTVSGTLVWTFLELVKRPDLMADLRREIENTVGIGRDAPRPTHDDLRSMRLVKNTLNETLRLYPTVSLNLRTALRDTSLPRGNDHDGNKPVGLAEGTPVIFSSHILQLSPETYEQSP…	485	include	MG08234.4
mgCYP589A1	MEKGRVRISGDVTLSPRDKDSQLVKIISTKPTMIVTIPVLLATYILYWTVRLVKNILRANATGLPVRWTPVAPTNPFWIVLGKPTSRVLRAILPSFLSNWTYFSTFDWHWLDRLYLDFEVHEKNGDTFLHATPSGLMLHTRDPQVAQQILHTCPKPDDVAKSLELCGPNLVSSSEVDWPRHRKVTVSTLSDRNNRLVWSETVRQTLNVLQSYQPGHGEIIDPEGDIRRIYLNMFSAVCFGRPLDAEKEPGETTDGKLPGGHKRSYRYCLETSLRDIFILHTVPSWIKYLPPALVPHKISEFFAASREMMQYLDEMIRRCQDEAQEGGEESKSGDNLLRITVRSGLQSNTKEPQGRSYLSKEEVRGNLLIYSLAGHESNAHTLTYALYLLAACPDVQDWL…	597	include	MG08234.4-1
mgCYP605B1	MLSLLETKIIEPFMVVRQTLAPLRLSRWQIFKHMTRILIFSSNTRTIIFCVLMSLVGYIVSRIIWGRQEKYPDHGLPIVKTNDYHFDNIVAEGKRLYPNQAFMGINKRYKFVIYPSSSWEELKRIPEQTASIMDFQHVCNSGEWSLVGGETHELVKTITAELTRSLPARVPNRQQDAKMTFDTIIGHCPEEKGFNLLMTSLEIIAKINACTFVGRELGANKSWVTAVVYSPLWVYFAVTLCNATPDILRPLLRPLFFLPALRNYWNMQKLLKPKLDREMETFRQTDDKRKLLVPKSDQDLPFTHFLLSRYTEAAATIKQLVIDYIQVSYTSTPTTASALFHALWELAQHPEAAEVMRRELATVMIDGNLPKTHLQELKRMDSFLRESFRLHPITRFTLQ…	534	same	MG08378.4
mgCYP603B1	MLDMSQPGLLTTKALFVLAVAGITLAVCRLLLRFNVLPFGNDVPPATADQLRHIPLLQFDGPNGVERYVSETRSLLRKGYEKYLRRGVPFQMRNPVEELGAQVVLPPKYLDEVKRAPTDLFSFEAYSEKAFLLNYSRAPRQTEAAAHIVRVDLTRNLGALVTDLWNESALYLDKTYNSEWQTKQAYEVVCGFVARVTSVAMVGAPLCRNPVWNRIVVETTMASFGAAQAIKDKYSARWRWLAPWSESIQKDLRRIRKESIELLKPLYEDRKAAVSRSDDVQGSSEMFRDTLYWLITSNQKDRSLSGITESQLFLSLAAIHTTSATLNSFVYDWIAHPEYHGEILAEVKETLAQVQLNGGKWTLQHVAMLRKLDSFMKESARINPIGFVSIQRYTLKPYT…	543	same	MG08379.4
mgCYP603A1	MKLRVSQSPTPQMVITMLHGTFKVDADMCEIPKLFCTKGTSKYDNSSSTYSLLASKKRNSNVVGQYIKNGIPFRMRNPADPSQPQVILPFKYLSEMKNAAESSWSFMHFSNQSFLLEYINAPLGSSIAHQVVRGELNKNLDWTALQPYMLFANTIARTTSLVLAGPELSANPEWTTIMVTFTMTLMQTSQEVRAKYSPWLRWLVPWIHPGAKNLYKIRKRCAQLLAPSYQNRRAGMVGDEKPFMDAIQWLMNKRTYKSKDLMKLSDDQLFLSVASIHSTSASTLSTLYDLLDRPECMDGILHEIRTIRAESKSSDWTKHDLDRLVKLDSFMKESQRYHPVGQVTVQRSNPRAYEFSDGLKIPANTQTCFLSYELNHDPDVYPDPETFDADRFLRMREKV…	479	same	MG08385.4
mgCYP605A1	MMTPTELITHYRIVQHSFAPLRLSWWETNRVIAVQIWRDSSFFTRILIAFIGLCLLSIFSRLTRPRSLRRLGIPGAVQPRFSTWSLDFKKVLEDSAKKYPNSPFCLNAFGTEYAVLPSKCYDEVKRLPEHQASAFAFFREAFHGAWTGAGVQTPELGRTIAVELTRGIPSLVHWRQMDCAEAFKMCIGEPSEWREIQLFEAIQRIVISVNSSSFVGRELGTNQNWLRLIYNMPLQLGIPTVILGWTPFLLQPLLKPFLFAPLRMTQRKIKSMLRPVLENDVQEYEASSDKKNLLSPKEQGKVQLTGWLLSRYKGKLDFEVLLQDFITVLFESTPSTASTLFHVVCELAADPALQDMLRQELEEHTDNGSLPQTHLNELRKMDSVMRESARASPFSYSTN…	553	same	MG08387.4
mgCYP599B1	MEDVQELLRSKLQFGLLIGALVVGGLTLWPWIADDRALRKFPLVDQEFGSRSKRRNRFVQDSIGIYEKGYKMYRDVIFRITESAGEVIVLPIKYLEELRKIPDDIIRATEATEDVIQTKYLHTTPEDPLLNHILRADLTHKLSQLNERLCEEAARTVPEFLGKNREWTAIKVNATLLQIVAIVSGNAFVGPDYNRDEGFLRTTINFSVDLFGTAYQLRAWPWFLRFIGQYRLPGVKAVKEHKRRAKEFLEPIIKERRARLAAQEGYQEADDMLQWMIAKADKFNVVSDADLADLQLTLSMTAIHTTTMMTTWVLYDLMYFCPEVIEDLRTEIKTVLARHDGALNTQAMSEMMLLDSVMRETLRYNPVNVRAFQRYVRKTVKLSDGTVLPKGSHIGTPMH…	515	same	MG08459.4
mgCYP599A1	MSEFPFSSPSTGVFALSKPSHLFAAIALAAALLIVRRLLKPDPYANYPQWGEELGGFAKRRTYYLHNAAEVYYDAYRKFKSRICKLTTLDGDILLLPIKYADELLKLPGDIVDSYELLSSRIESKILKIKPENEYLVHVLRSDLNRQLPRLNDALADAARTSVLETLGDSEQWTEFSVYRRVMEIVAVVSGSIFIGPELCRNKEWLEIGIRFTIDLFHAATALKVYPRFLRPVAKYWCPEVFAVHRHTSKAAELLMPVIENRRGLRDKDPSIVSNDLIHWLVNKAPKWGKDTTEFLVHSELQLTMASLNNTTAAITHFLYDIAAKCPEVVPELRAEIQTALDKHGGVWSAQALFSIKLLDSVMKESQRFNPNLMITPRKILKPIEFRDGTRIPAGVNVC…	519	same	MG01950.4
mgCYP584B1	MGVQDFANLFLGGRFSGSVTTAAMLLFLVVVLVVSGVRSIRSISARRRFIAENNCKPAPAWPQKDPILALDFILKGLANFKQKKFLDGWTKYYEDLGPTFTTKSAGMLYINTIDPENIKTVLATRFRDFSLAERVEIMGPLLGRGIFVTDGDEWAHSRALLRPNFAKEQVADLGMIDRHFSDLMALLRPHAADGTTVALQPLLMRMTMDTATEFLFGQSTRTLSVEQADSAGNAFSRAFQFSLNEMAHLFRLGPFRILRRQSRELKDSHDICRAYVDGFVDEAWAWKQGGKTDGRTNFLRDLVESTDNKQKVRDELLNILIAGRDTVASVLGSLFRVLAQRPEIWAKVRAEVAQFEGELPRYDQLRDLKYAKYCINEALRLWPAVPLNGRLAVRDTVLP…	519	same	MG08494.4
mgCYP65F1	MGLMQQTPAASFGLGTSTLLFSLVGFGIVSYVVYLAVVRPIYNVFFHPLSKYPGPKSWAASRIPYVLSSTGGHLQYKLLELHCKYGDVVRIAPNELSYVRPDAWKQVMGHRKHGESENGKERVNYTSFADSIIGADRHEHAQGRRVLSHAFSAKRMLEQEPLIKKYIDLFFERLPVISEGCSKPVDIVRWYNYTTFDIIGDLTFGESFHCLESKTMHPWVRLIFASVRDGNLLSNMRAYYSNIDSFMYRFFPSAVKHKMQHEEMLRQKLKQREAMGSSRPDFYDSMTRRDKNGFGFTPIQIERNSDLLVGAGSETTATVLSFSTYLLCKHPEIQAKAAKEVRELFKSEDEITMTQVQQSHYLLAVLNEAMRLWPAAPAELPRQTPPEGSMVCGEFIPGD…	511	same	MG08498.4
mgCYP535C1	METLYQGLKSLGVQAIVGIAIASYAVWTIVSYRRLSHIPGPRWTGVSNIPHSLAFLSGECHKWYHAASNKHGKHFWFLLNPKTSRILTRVGPNSLITSSPELWARLNAVRSPYTRTEWFYRGCRLEPGMDNVFTMTNDQEHERRRKQVASGYSGKENAKLEADIDANVSALLSLIRSYCTRPGEPSKPMDLAQKIPMFTLDVISSVGFGTAFGLLAADSDLNGYMASASSGLRINNAIIALGWAVRRFVDLPIVCKLGPSAKDSYGFGKMIGTVYEAVDRRVRAGDLDKRSDMLASFMRHGLRGEALRAETLEQVIAGSDTTAAAIRGIMLLLLTSPRVFARLREEVDDAVRRGGAPQSPEVVAKAQADALPYLQAVIREGMRVKLPVVCFFPRDIPAG…	523	same	MG08500.4
mgCYP590A1	MGLFTFGIFLLVSVWISSHLKSLARNYSAAKALGLPLIIHPFDPDSVTFALLSEPLHAILVRILPSSAYAYIQPCFFGWEFQNKGAIHQRLGPAFVLVTTGVNRLCCSDPTLASTFMTRRRDFVHADVSNHVMGIHGPNIISAGEDAWSRQRRIVAPALNERISSDVWDESIEQASSLADFLVSSSSTPADDGASDTVPGLRSVAINVLSRIAYGSVKTFNVWNPTYDPKADLSYVDGIALCTDLLVAAAFIPAWILRLPVMPLSLQTLAAALRKLPDLAKNMLEQERERISSSPADEAATTTDTKKRRDTIMTTLLRLSDQAKEEAASGENKPTAEDGVSSVGSKAYLTEPEIQGNLFVFTAAGFDTTANTMAYAVALLAAHPQWQPWIQAEIDSVVG…	594	same	MG08795.4
mgCYP537A3	MLLFSPSITAIILGVCAAAYLIRCLRSPLRKVPGPWYSLFTGAGLKYNELQGQRTRYIHKLHLKYGPTVRLSPSEASFTGPDAVREIYGSGGSGYEKTEFYDLFTVYGRRTMFSTLDRESHARRKRVLADRYANTNVMKQPALSGIAERARRFAELCQGSVGGSLDIYPQDPSLYHIVEPLLSFITQPRATPLADKFVLDTSAQTHASPFTLLDRLHQRKNGGDLEQIDIAAECLDHMVAGIDTTGDALCFLMYQLSLPSSATFQRKLQAELAANPDHDETPFDKLPYLDAIVQEGLRCFPAIPMSLPRYVPSGGRHVDGYFMPEGTIVSCQAYSVNRINGDIFPHPETFNPDRWLEVEGDATRRRCMFAFSHGGRGCVGKHLALAEMKLLLRDTYSRY…	440	same	MG08865.4
mgCYP585B1	MAHSTVSLALAAVGIFTLYLISKVILKTWQNATEARRLGCKPPASFPSWCPFGLDIVRKLIISRRQMRTPEWLREQLAKTSTPANPNNLTCSFQIVHTSGILTADEVNVHAMLSKQFDDFEVGQTRREIARPLVGESIFTTDGHAWKMLRGLVRPSFARHQVGDLELDEKHFKNMMACLETGSDGWTGNIDLQTLMFRYSLDSSTEFLCGASVGSQLKELQLQNGKVTDDEDEIDFASALDRAMEGLATRGQFFKCGPYIWPRGFEKACRDCHAFIDKYVARRQNKTLAAAEKQPPAESPPAAKEKYIFLDALAESFPDPVELRHQILGVLFAGRDTTASLISWVFYNLARDPARCHKLRRAVLEHFGGPREEEEEDPGRAVTFESLKECRYLQHVINE…	541	same	MG08947.4
mgCYP584A1	MSLSTIIAQVALALIASVWIWRSITLYYRRRKLKLLHGCMPVTKIPDWDPIFGLGFTYTLIKSDINNHRLINNTVERLQTYGYTHMANVMRHRMFFTCEPENLKAIMHGQFDHFDNELRSVPAGHFMGMGIFLADGEKWQRSRALVRPNFARDQVADLGSLERHFQILLSIIPKDGSAVDLAPLFFAFTMDSITDFLFGESVKALQAHASGAHASSSPWSQKGIEQFAEAWEYAQNDMLFRFILGPARYVYQDKKANQCVKMIHAHVDRYVEQAVRFRNEELARGGDEKEPKSEGRYIFLQALAKQTQDRKVLRDELMNLLMAGRDTTAALLSNLFHTFARRPDVWAKLKNEVMFLEGRLPTYEDIRNMKYVRWCINEALRLHSVVGILGKQASFDTTL…	516	include	MG08956.4
mgCYP576A1	MAVFSVVLGVAAMLATMILIQVRGILKAYRSPLSRIPGPWYAPLTTMHLRWGFSTGEIWKLVERSHKAYGPIVRLGPRQVWVADKDALKEILVKVDLPKVAMYSEISRDKHSPGLFGEIRYEPHKRLKRFLSPAFTVAYIDNLEKYFQKTMRELLNKYESQMNADPGAVSFNGIEVDLMDDLHNVALDIMGECSFGKGFGQTNPKTSVVEEGVDEKVWKSIPRSIFDGLSKRYQMVYVKKFLRMFGLDVNFDWPAEMITAIDAVVQRRRTNTLTAGEKATEEAYRDEPEVAEKQQQQQTSRRDLLQHLIEEGKKPDSGTAMNTRDIVDQMAEILLAGSETTSGTIACLFLELARNADVRAKLLASLPARGAGDEVVASKAIRSDAGQYWYLEACIKENL…	561	same	MG09057.4
mgCYP543A2	MASVPFVLFIAAWCLLIVKLYLDHQKRHRLPDGAKPLPGPKSIPFIGRVHDLPPDMTWMKFYEWSKIYGPIYQMEIFGSVHIWMSSEEIVQDLLARRANINSDRPVIVNLPDNRTSGDYLALSGNNETWKRQRKMCNQLMAASNKQGLHAYPTRERDRFLSLMANDPSNYIEWIEQFTARTVSRVCWGTPHRQALLRKTTFGLLESISPAGALPNVVAWLGYLPDKFSPWRKKEHLRHALEAELFTSNLAGVKASMNEGHSVPSAARTFLEDMEQKPRGSQAEADFHSAEGSKVVGMMAIAGALTIGSPIQSFLLAMCHYPEWLERMQAEIDINLDGRCPQWDDREKLPLLRAVVKETMRWRPPVPTGIPHASDKDDVYNGYFIPKGATLHALEWGLTR…	623	same	MG09081.4
mgCYP595A1	MIAELLFNPGTWTALAVLAAAYYHFFLRSPALPFPPANKSASELQDASSLITNSLSKSNGGPVVVTLGSGGRKILLPSSLAAWVKTNRDLDHQQLVREDFMSGIPGFEGNTLLHQSGSPIMDIIKTRMGLNDGTLRTLNASVKRTLHDTLGEGAEWHAIDWYAGTSNIIARAASSVFVGPEKADDPEWLELAQTYVTAYFTGVAELGTYPAWARSIVHWFLPNVKTCRKLLPRARVIIGQVAAAREKEAAAARREGRPAPEYNDALEWVRAVSGGEVDPAEAQLCLAMAAFFTTAELLRVLLIEVARHPEYVDELREEISTQISKHGLSVAGINGMVLLDSFMKESQRLNSGPVVLERVALRDTALPDGRIIPRGSHIMVDSMDLWKSEKYPDPNKFDG…	494	same	MG09156.4
mgCYP586A1	MLNSIPNVYALGLAAIFLAAVYIYRDVRWRRFSQHADLAQLKPSLFWGHMKALGERLREKPAGTHHDYVFAEIQQELGNPPMFNFDMRPLARPMVVIANHELAEQASRASKTFPWSTHKSPSLHEISPLTGENSLLAKEGEEWKALRRRFNPGFAPKHLLSLLPCILDKTQYFIDHLDRLARSGDEFLFNELTTNLTFDIIGAVVLDVDLDAQRGKSELVNAFQAMTKTFLDPSPPGFARFFLRQRFIRWRLRQRMETVLRRYIIDCHEKQNQAQGSIGQSRSVLSLSLEGLETLDESLISMISDQMKTFLFAGHDTTSIALQWAMYELARTPRALAAIRAELDEIFGPDTNPATVRDQLLGPSREELYARLQYTSAVMKETLRLHPPAGSGRFAPKGS…	572	same	MG09179.4
mgCYP602A1	MQTVNHSSAIFGRYNFFSRMDATMEGPAGDQIGTQFHHLSYYIALACILLGAYFFKLQKNAKRSQVDAPYYKASIWKWMFDAETQIIESYNKFYGKVYQIKATEGMQLVLPPAFVAELKSLPEETLSATAAMCEAMLSEYTHFHFANNGDLLAALVKTKLAQNATNSTIVPRLKEEIDVLVAEEFPECRDWTTFKIQPFTLRAVTRMAGRIFVGPEINRREDWVETNINFVVHVFMTVAKLQFMPQFLRPIGQYLVPDVRRTAADLEKAGNLLKPIIDQRMRDKENFPGYEAPADMISWLLETLSDKDRADIAVHAQLQLMLAMASGHGTNNIIVDCIFDLADDPDLQDELREEVEAAYATGAPGSDWTKEKLLMLKKMDSLMKEVQRFRGNLIGFHRK…	547	include	MG09198.4
mgCYP593un1	MTLFTVPMAAILLLLVAAVLLVPRIRSKSRFPPGPPTLPFLGNLHQMPTSKAFLSYQEWSTTHAASSSGLLGFHLGPSAKLLVLHKWEQVRDLLDLRGAIYSDRPYVPALDYGPKWRRQRRTIDEFLRDRNAQLAPVQQAEGTQMVWDLLHHGRDCHDYMLRFSAAVILASVYGERGRDLRRLLGETMRFRPQFPTSIPHATTKDDTYQGYSIPKGTTVMMNVWALYHDPAEYEDPDSFVPERYLRNRFGTRHDHVESGQDDAKPQQGFRRDTWAFGAGRRACPGRRFAENTLLTLTAKALWRLTLWPWARWTWTSGPGSRMRF	324	include	MG09380.4
mgCYP540C2	MFISNYIVDETVNRSLLKHGSRVITVGTGSVTSERSLNTCLLSSQRPRYISLENITDLEALKSRVGEEFGVVQPSEITFHAGDGTQLHCLGDVSRCRSTIDIRIAKIPIHSPLACSRDELYPNLFGNVDRLCARYGAKVIKTDNMGMVAYYSNDPVIARHVLQEGGFFSKRTPDPGDPLHFVSDSEALLGDGDSPAFGPSHHFIPPCVAPKAVRYYTPSVQRSVEKAFYILDAMSDGSLAFNVYQYMFKLAGQIVWKTVFGADLGHFNSIEAKSYKTIHHLSEYLALKQRLSLRPPWYANLPFGDPRRMREVRHLLWAGVDEAIEQCCTDACTDEKESQLYKGALHTNCLAADLQKAVDGKGNRLPREHLVNSCLVLFGAGFVTLSTLLSWCIYALCRY…	574	include	MG09598.4
mgCYP540C1	IHRVPGLDAFPIVGNRLELYPDILGNVERLCARYGGIIKTINMGSVTYYTNDPSIARHVLRESEFFTKKTSDPAHPLHFMADQEALFTCDSDSPAFGPSHRFIPPCMAPKAIRHYTPSVQQCVQKVLPVLDAISDSSLAFNVYQYMFKLAGQVIWKIVFGADLGHFDSLDAKPFETIRDLGQYVALMKRVSLRGQWYGYLPFGDPRRMREARDRVWKGIGEAIEQAARTGTDNRDLPLQEAALHAACLADYLQRAVDNEGNKLPREYLVSNCVILFGAGFLTSSSLLAWCIFALCRYEGVQDRLLQELVDHGARPDVVWTMDQLNAMPYLDQFVKETQRMHNPSFQTARNARRDVVLPGGKAIPAGSVVIPMFPALHKNPAHWDNPARFDPERWGTPAV…	483	include	MG11098.4
mgCYP539A2	MGLVEVVLEHVSVKAAVLWIVGSWVLYLVVKNVLEERKINKLGARAARMPSRLPLSLDNIIRAVRANIQNRNLQMWRSHMSHSITYTVEGRLLFQRIILTADPENIKAILATQFTDYGKGEPFHQEWKPFLGDSIFATDGEKWHTSRQMLRPQFVKDRVSDLECFESHIKTLFKAMANGGALEGEHQHVELSAINGKRFEITDLFFRFSLDVATDFLLGYDVKSLSTPHAEFAEAFNEVQHVQSTITRSGPAQALVPKGSYYRGLKVMDNFINPFIDRALRLSPDELASKTKSDHGYTFLHELASFTRDRKVLRDQIVAVLLAGRDTTAATLSWTIYELGRHPECVKRLRQEIAEVVGFGRTPTYADLKSMKYLQNVMHETLRLYPAVPFNVRLALHDT…	535	same	MG09920.4
mgCYP65K1	MDYISNAAVYDLTIHPLARFPGPRLSALSRLPFCIARMRGDQVQWMHSMHLKYGPVVRFGPDELSYVDQGGSAWKAIYGQEKGAKEFPRLKAWFRAAFSPAFSERALRSQEPLFRRQIDLLISILASDAAETGGPANLTELFEFTTFDIMGDLALGEPLGMLQTQQYSKWMKALASGVRIMPVFQFIQHYPLVSKIFSLLEPEWVTQLKYEHHQYNVDRVNARLARESSSQADIWSYVLSTKEKQRLTVEEMHSNAESFMIAGSETTATAMTALTYFLTTSPSRFSRLKNEIRSRFSSEEDITMETTSPLKYLNACIQEALRMYPPLPVGVPREVTSPGATILGRWVPGGTQVSVHHYASSHSPGNFTDPDTFAPERWLAREPADGDNGTNATDSARYG…	475	same	MG09945.4
mgCYP65L1	MASNGAGVFYSSAFFQIRDLGAAEIVRRIALFSAYSFSLFLVFFTIRAIYNIWFHPLSKYPGPWYAATTNLVYYIADITGYRERWILRQHQKYGEVVRTGPIRLSYTSASAWKDIVGHRSAGKLEMLKDPWLYDAGQAFGSDGVSMISNVDSETHGKMRKIFTSAFSDRALREQEPLLLKYVDKLIRRIHTDLSGDPNRPLDLVLLLNCTTFDIMADLTFGESLGMLDNGKYTPWVARIFDTIRYAAIFGIAGRWVWLRNLVRATLPASMRKSLEEHRGYVNERVERRMDKDTDQPDIWNLVLRNPENVKLLGRGSMNEHANLFMVAGTETTATLLSGLTYFLLKKPSTYEKIVAEVRSLPEDGLHIDSLRQLPYLQACFEEALRMYPPVPMGMPRVVP…	522	same	MG02982.4
mgCYP65un1	MANVSELQLSSNKSQFKSGSLKARQFCVDVIYNLCFHPLRKIPGSKLHGATDLMSQLVFGNSLGLLDGNPQYVGWVRAMLSGLKWVVLTAVLMQVPLLGSLLQALATGPMKGIVGAHYRLASELVDRRLDPKSAHTGKPDIWSFVIGRQPHETRKQTKDLTRDEAHVAASMLMIVGSETTATTLCGLMYYLGRQANRRVHDRLAREIRSTIRNSDEIQNDPGMLAQMPYLNAVIQEGVRLYMPGGITPRVVPGAGATICGEFIPGGTRVAYHSPAAFTNPMNFTRPHEFLPERWLNPDDSEFAGDRRSVLQPFSVGPRSCTGKDLAWAELRMFLAKVIWHFDVALCAESENWIVGQKTYISYQKDPMRCKFTPATAGSSGISSASS	386	include	MG09636.4
mgCYP587A1	MTFCRRLQQAIAQFEVDYKLVRLGLVATAALIGIAVVYYAFVGYRVRSRFQRLQKQGVPMMPHNPILGHLPLMPKILAGLPADAATLFLPLQIQENWRSVFPESVTELPPVVYLDLWPLIPPTVMSFSGDVSAQFTQEFNQVKLPDQKRFLMPLTGTRDVSSAEGDEWVRRRKALNPLFSPQNIMAWVPELIVELEVFLEGLRSRAGKEGGWGPMFRLQRPVQLFTLDMINHFCLSKRFHEQTTTMSVVSTGVLDILSRQAMFLHIGNVWGYYSPWRLFKVWQQQQLMDDFFLPYVRRRFDTRAKEDKASPSGNDRIDLPHVLFKAAEANSAKEDRKLQYVDVVRDVMGEAKLMVFAGHDTTTFALTSAIKLLSEHPAALEKLRAEVEEVLGDRPADRI…	588	include	MG10009.4
mgCYP68frag	VACTPTHFGFGHGVHACPGRFFAANEVKIALAHILLKYDWKLAEGSEKLEPVERGLNYVVNPNIKFLIRRRKEELDLESLEF	82	not included	MG10029.4
mgCYP65J1	MSATFKLDPASLDSLLINLPPLNWENGLRGISIALLVYFFILKPFYNVYLHPLSSYPGPKLWAISRIPWHYTNLKGRISWRIREMHDTYGPVVRIAPDELSYTSSTAWRKIYAQRTPEFMKALDGRGIAPTSIGGRRSLMTETQDNHLRLRKAINPAFSERALREQEHYLQSHSDNFVKVLTERSARGPVDMTTWYNLLAFDIVSDLAFGEPAGFLDNADQPWIQVILHRAKAISWYQLAVWYGFFPLLEYITPRYVTEARKNHIRLTEAKLERRMAATNPGRDFMSFILDNDNEAVTKLSKVELVMLSSNFIVAGSGTSAGGMSGLTYLLLRNPDKLERLRREIRSTFARNQDITMVATAKCRYLNACLDEGMRLYPPTPGSLPRIVPGDGQEIDGRW…	513	same	MG10070.4
mgCYP585A1	MSNFSFQLNSIALLITLTALLLIYKLLNSFVIRPLHNHLAARRLNCGSLPTEPSKWPFGIDTVLRGLQADRDQQMPDYVASRFAAMGRYTWRISVLGTSNIITAEPRNVQALLATQFDDFSMGDARTTNLRILLGRSIFAVDGAAWHGARETMRPLFARDNVSNVELLEGNFQKLLRCIKQELHKDAEGRLWTAPTSLAALLPSFTLDSASEAFLGSSAGALDARLDGSAQPHLLWALERMAPLLRVRFALRGLYFLYGTRELRRCADAMHAFVDAAMTRADDALKQDHDGQHLGGKRFEFLQKLRARCADRAEVREQVLGLLAAGTDTTAALVGWVFYSLIRHPRVFARLREAVLEDFGATGRQVTFERLKSCRYLQQVLSETLRRHSVVPLNSRRAR…	532	same	MG10071.4
mgCYP575A1	MNFSLNSLSHAQVLGLGVALCLLGYIVTTELRYRHLWGYPGPILARYTNAYRAYLAWRYANRPGGISYHEYLHNKYGTTVRMGPNIVYTDDPDAIPLVLGFKDRLMKTDHVNALQVPGQPANIGGIRDEKEHNRSRSAIEVVYSLSSLKGYEPLVDETIVELTRVFEDKARAGEVVNISEWCHYYAYDAITNVTYGEPTGFIRNGRDMFDLISSQLKHIAYVRMATQWPFMDYVLRTNPIALALNKQKASRAGTFFQYSADRVNAEMAKEKRSAVAQKTMLHHLIDARDKHPDVLDDQRVQMFCTVNLLAGTLSPSFAVDFIMRWLAQNPEKQERVYREVKQHSTTYPVPLDDTFKMPYLQGLVREGYRLSYASDIGMERVAGPKGIPLRDGRMLPPGY…	508	same	MG10343.4
mgCYP598A1	MELPDFVWTWGPLLATFGILLAWNAVSLRRSFQTTSNYPIINYQKRSWTYAAARRQFVHNARQLLVEGSQKFSGPFKVITLSKPLIILPPEYIDAINAERKLSFLEYVREEFLSDFDTFRTCRPMPPGMFSKAIQNGINRRLPKFTQGMSSELSACLDKSLGYQQGWHEVNFINEARGWVAHMTTLVFLGESFAHSQQWIDVTTSFVENMFMAMAITRSFHPLLRPLVDRFSPLNRKVRKYQEVIASILGPVIQERHMQIKVAEMKGQKPDLPDDSIEWFRQAADGFNYPEIWIQMGLNQVSMQTTSNQLCQSILYLCANRQYFEPLRQEAIEVLQRDGLEKAVTNMHSLTFMDSFLKEAQRLKPEGLASMHRRAMEDVQLGPDVTIRKGEHLAISAHQ…	518	same	MG10345.4
mgCYP596A1	MNFSSLLLSVALLGASLFIIGYWFYERVYTEWPWSGFPLAVLPGKGRKPKESYMESASRTIAAGLEKYSGPFQMITSTGPKLVLPHKYADEIRNRPELDFNEAFRKDFFAHYPGFDGFKASLDNPFLIPQTLRLKLTPSMGLVTHHLVDEATDALHGIYGEDPNWRSVTFKQNNLDLIARLSSRVFLGKPICRDKQWLEIAKNHTVDSFLAARDLRAQPFFMRRIMHRFMPHNVNIQRHYADASRIISTEVENRRRRAEQLLSEGKKPPRVSDAIGWMVEVAKGQKVDYVAAQLSLTVASIHATTEALTVALMDIANYPELKKQLREEVIQVIREGGWSKQALYNMKLMDSFLKESQRFHPPSDVTLNRKVMQNMTLSDGTRLPKGAIIMVASKLRDPK…	520	same	MG10351.4
mgCYP611A1	MSVPLHERGLLGALAVAKLSDATTRVKDLNGFTLAIAGSVLLIFILDRLLVPSHDPREPPLASTNIPLIGHIIGFARNSFTYYSMLNEKLCKPIFTILMPGRRIYVITKPELVVQVDKKHKYFSFGPVVRDFSRDTFGLGKEATEILAQNMYGEHGSWGLCEEMVAGMREALKPGDDLDRMNRIMAEEVSRSLDETKPDPGSEFRVIKLAEWVSHVVTLATTKSVYGTHNPFVRKDVRDAFWIFEDHVISLLVHPFPQYACKKAIKARQYVTDALAHYYINGHQKEGSALARARFDYSVRNNVPVEDIARFELGGTIAILVNTLPSCYWMLLLIHLYPELHRELQKEVDAALLIDEEKSHITIDITSVKNNCPLLLSTFKESLRYRGMGTALRIVTKDI…	550	same	MG10355.4
mgCYP608A1	MFTPKPQRTLGTSLDGPHPPVVNIPAEVRRSYKVNDAYSKALDQHGPVIMVPRHGRNEYVIDHRYASVLLTDTKRFNFDKAVFDLLHFGFIAVADNGVFVNDIDQAVEGNVQPRMNAIIAKIFPVFRQYFDRMEDEVPKPAETKEYTTISDMFSRMQLAVAHAMVVMVVGEEHAGPELAGHFAAVAVAMARMTGMDESTDEWTWFPKLWVLFNGLSAVFLTIVPRFFFTVAPLLWKTRGEHLANGLAARHGIHVPVFDLLLVKHYHEKQGLWALLGFFRCLIIVIGLIFASIHQTVVGGMWQLIKLTEKQDEYLAAIRAEFEAVVPPGELMTVPKLAQLRLLDSFIREVFRTKGDCWGPVRETTQPVRVGPYVIPKGAMCIVLIGRAHQHPDNYGPDGK…	489	same	MG10356.4
mgCYP68E1	MSTLELFSNITSPVSDDLRDGTAFKYAPYLVTAIFVLAIVYSKRESYPDLPRLNPKGPLEFGWAKRLNHFMVHSPELLAEASRRFGDNPFKLFTDLGDIVVVPAKYANELKNHRGMNFMEVGVDSVHTYLPGFEPFAATPALVKVVNNNLTKTLAKLTAPMVQEAALGSSDIFGESKEWHEVSIEQIMGFILRISSRIFIGQELCRSKQWLEASRAWTHVAFQAVFTLRAYPRFWRPWIHWSIPCVNDSRRKLKLCREVLQPYIDKRNIVKAEAIARGEPSPFDDSIEWFEQENKTDFDPAQKQLQLIVAAVHTTTDLLVVALVNIAKNPEIIGPLREEIISSLSEEGLKISAFEKLKLMDAVFKESQRLKPIATIAFRRKAMEDVVLSDGFKIKKGTI…	520	include	MG10527.4
mgCYP540B1	MSSKLFYLLGNEPLTAIEIEIPSDTNDEGLQHLLASHFAIVEPKGVGYVSGDVVLTSVPEVLAAQGPISVTIDGKPIRDVPGPTGLPYIGNYFEVYPDHLGNNQRLFDRYGPLFKTTNMGSVVYHTNDPQLAGIFFSESDFFTKKMIPGHPLHPIKNKEAGVFLGDTDTEEWRVAHKFLPPALGPAAVRHYAPTMQSTVEDAFKVFDQLDERGEAWNAYWAMLKLGSQAVGKLVLGMDFKHFEKVDSPPHEMVIRIAQSLELNKKVTSMGSWYAKMPFGAPQQLRNARERIEQMMIESVENASKGDEDLELQQAALTANNMVDYVLRAKDSKGNKLPRDRILEPLVVATGAGFTTTSSLLSWLLYGLVTYPGVQDRLLQELVDNGFDHETKMTADFTQK…	557	same	MG10724.4
mgCYP612A1	MTDGPRKGMRKQTSPCRHFFTPKDKAHSGGKSSTGLCRDGNNGKSKPRIPYIGHVLGAATSHTAYAQRLSAAHPTKPVATLHLGATKCYAVFHPALQHALMRSRAVKYDEYPPGAVPAGFGVDPRVMAVLSRPDLAARYMHEAAGMLGGEPLRRMERRAFAHLQSRLNALPRTAATADSLYVWLRDAMSMATAEALFGEHNPYRTRAAARDPLSLFRDQWTFERSLGRLLLARGSAAARVLAPAGCRARDRVHAALAGYYAAGEEAQGAAAVVQGRAALLREAGLSAAEFAPHEITAMHGATSNTIPTLFWTVANVYLCPELVAELRAELEAAVELAPLPGGAADAKQLVRIRPAELESRCPLLADCVREALRLSSQWIGWRTTHADVEISAEQSPDGR…	549	include	MG10862.4
mgCYP505A6	MATSDDQTVPIPEPQGLPLLGNIGAIDNEFPLGSLLSMASKYGEIWRMRFPGRSLVFVSTQALVNEVCDEKRFYKSINPTLKEVRGGTHDGLFTAYPDEENWGIAHRILMPAFGPLSIRSMYDEMHDIASQLALKWARYGSNSPIMVTDDFTRLTLDTLALCSMGFRFNSYYSTEMHPFIDAMADFLVECGTRGRRPPLPSIFYRTQDQKFDSDIEILRKTAREVLEARKAGEGADRRDLLHAMLSGVDSKTGKKMTDESIMDNLITFLIAGHETTSGLLSFVFYELMKHPEFYEKAQREVDEVCGKGPITVEHMSKLPYLNAVLRETLRVHATIPNITVAAREDDVLGGKYKVSKDEVIVLLLAKSQVDPRVWGKDADEFVPERMLDENFERITKEFP…	1083	same	MG10879.4
mgCYP68H2	MASSSKLDLAWLQKQPVGQGFLEMSQSTIAVTLAALVLVPVIASYIFAGRKGAAEIPLMNPPGPFELALSKAVQFPQQGLDLYNKARKLFPDQPVKFITNAGTLTILPSDRAQEVKGIRSLDFRKSFSYSAPLTAPGGAALSTFDHPNEIVQTVVSKYLTKRLRPLASEATFTINKNFGNSPEWTEVKMYDVGLDVVARLSSRVFLGSEICRNEEWLETTKRITMVFTSVLQTARVYPTWLRPLVYRFGKHGRDMMAVTKQVNDIVNPIVEKRKLEMAECEARGEPAPVYNDAIEWILSEHDPNDRIFKVADFQIALSVAAVHTTSDLLSHTMLTLAANPQHIEPLRKEMIEVLGTGGWKKTSLTSLRLLDSAVKEAQRIKPVQRVSMQRLVTEDTTIE…	534	same	MG11075.4
ncuCYP51F1	MGILQVVAGPLSQQFSQLGTVSQIGVAIASFLFVAVVLNVLQQFLFKKPNEPPLVFHWFPLIGSTITYGMDPPRFFKENREKYGDCFTFILLGKKTTVYVGPKGNDFILNGKIRDVNAEEIYTVLTTPVFGKDVVYDCPNSKLMEQKKFMKIALTTEAFRQYVPIISDEVTSYLKRTADFKGKSGIVDIPPKMAQITIFTASHALQGKEIRDKFDETLADLYHDLDMGFSPINFMLHWAPLPWNNRRDYAQRTVAKIYMDTIKERRARGETGAQDIMWHLMNSTYKGDVPVPDHEIAHMMIALLMAGQHSSSSTSSWIMLRLASRPDIMEDLYNEQVKNLGADLPPLTYEDLAKLPLHAAIVKETLRLHAPIHSIMRAVKTPMPVPGTKYVIPTDHVLL…	531	include	NCU02624.1
ncuCYP53A4	MAIISLLMSPWAPVVLLAGVAFYYLVPYFVTYSALRKIPSPFPAQFTDLWLLSVCRRGNRYQRVDELHKKLGPVVRIQPNHVSICDDAAIPTIYGHGNGFLNDFYDAFVSIRRGLFNTRDRAEHTRKRKIVSHTFSAKSVQQFEPYMHSNLELFVKQWDSMIKNSKNPDKAAHLDCLEWFNYLAFDVIGDLSFGQPFGMLSSGADMAEIRSSPDAAPIYAPAIEILNRRGEVSATLGIHPALKPFAKYLPDPFFTKGLAAVENLAGIAIACVKSRLDNPPPVTRKDLLQRLMEGRDEKGEPLGREELTAEALTQLIAGSDTTSNSSCALLFHAVRTPGVMQKLQAELDANIPPEVDVPTYDMVKELPYLEAVINEVLRFHSTSGIGLPRQIPHDASQGV…	510	include	NCU01086.1
ncuCYP54A1	MALTQLAHSASALLPLVLPSIAAILAFAIFQRYFAPNPLSNLPIVGEEYHGYEKKRQAYLTKAKDLYLEGYTKFKHGLFRIVTPNRNSVIVVSPRFLDELKKLPDDVVSFDAANDDSMHTKYTLIPTHEPILPHTIKTSLTPSLPRLNPQLSEEVQIAFSQEIAPLMSSSPSDWAPININSKLLRIVAKVSGRVFIGPELCHDERYLEAAVGYTVSVMEAQRAVERMNPWVRPIAAWRLKEVRKLAQMERDATAFLRPVVEARREKQRKGEEKDNDMLQWLMDSADQGQGKQHGKWGEDTTTTRKLARLQLAISFAAIHTTTLVTTHAVYSLAADPKLQATLREEIQSVLQEHKGVFNTSALQAMKKTDSFLKETMRFHPLGQTSFNRKVLRTFALSNG…	526	include	NCU05001.1
ncuCYP55A6	MGALTENLEFPFRRASGLDPPPEYAWLRKTDPVTQVRLFDGSLAWLVTKYHDVCQVATDERLSKERTRPGFPELAAGGKEAAKNRATFVDMDPPKHMQYRGMVQPIFEMEHVKELEPYIQKTVDDLLERMKNMGCEGGPVDLVQNFALPVPSYIIYTILGVPVEDLDFLTQQNSIRTNGSSTAREASAANQELLNYLRRLAEQRLQEPKDDLISKLMTEQVKAGKLDTADAVQMAFLLLVAGNATMVNMIALGIVTLFLNPSQLEELKRDPSVVPAFVEELSRFHTASAMAIRRVAKEDLEIRGKTIKKGEGVIASNLSANRDEEVFKDADKFDMHREWPVKELGFGWGEHRCIAEFLAKAELKAVFETIFKKLPDLKIAVPFDEIEYTPLDRDVGIVK…	404	same	NCU06137.1
ncuCYP61A5	MASNATSFTSPLASAKLGTVAVPPQLEYVIDTISQASGWTIVFTLLAVLVAWDQIKYVLNKGTIAGPSWKIPFIGPFLESLDPKFEEYYAKWLSGPLSCVSVFHKFVVIASTRDMARKVFNSPSYVKPCVVDVAHKLLGADNWVFLDGPAHVEFRKGLNGLFTRRALEIYLPGQEEVYNRYFKSFLEITKNAGGKPVPWMPHFREVITAVSCRSFVGHYISDEAVKKIADDYYLITAALELVNFPIIIPYTKTWYGKKAADMVLAEFAKCAAKSKVRMAAGGEATCIMDAWIKQMIDSKKWREAVASGNTEGLEKPTHLLRDFTDYEISQTIFTFLFASQDATSSAATWLFQIMAQRPDVLDRVREENLKVRNGDIHAPINMEQLESMTYTRAVVRELL…	533	same	NCU05278.1
ncuCYP65B1	MMMMMMNLSHLLPLGIPLPSPTSLIGIFLIGTSILVSSILLSAIYNLTLHPLARHPGPFFHRASILPYLYRQITGTLPCSILDFHARYGPVVRISPNALSFADPQAWKDIYGHRPHGEEEFAKLNLFYRIKGSPPSLLSETKEAHGTLRKLMAHGFSDRSMRAQEGIIGGYVSALIRGLRGNCQEQDERVPLDMVSWYNWTTFDIIGDLAFGEPFGCLEKAEYDPWVDAVGKSVRFGCVMFALRLLGLEDWVCPLVRKLSGNARRFHRKRTMDKLQRRVKLTKERPDFLEGLLQKREEWGIDMDALAANASLLIVAGSETTATLLAGATYMLLRDPEAMKKLTEEVRSTFKSEEEITLSSVGNLEYMLACLNEAMRLYPPVPIGMPRVVPKGGAKVAGT…	514	include	NCU08128.1
ncuCYP65C1	MPVIDKLAGVTGLSGLHLLLGAVGVTILLYIIGSAIYNVFFHPLASYPGPLLQRASPIPFSIRHALGVQPFHTQALHDKYGPVVRIAPNHLSFTDVRAWRDIFGHIAGSRHGQEELAKFKSFVRPIDAQPIHIISAGREKHGQLRRALANSFSDASMRGQGPLIGKYIDLLLHKLHEQGQEGKVPLNATSWYNSVTFDVAGDLIFGMSFGALDQNGNHSWLQYILGSLSSLAPMAALSYAGLHWLVQLLWRAKGAEVFRKSMESVDLMLKERLKMPVDRNDLFEGLVQRQEKLGLSFEELASNAWLLVLAGADTTATTLSGTTYLLTQHPEVLKRVTQEVRSSFKSVEEIDISSVNRLTYMLAVLNEAMRLYPPVTSLTARIVPRGGAHVLGEYLPEGT…	511	include	NCU00732.1
ncuCYP68D1	MANPSATPSSIPSWMERLDIKSITDPSATPFSYLVTAFLLAVVVYSLQGPRFPKNIKHLNPKGPLEFSDTRPKKEFVYGSRQMLANWFKANPNKPCRVISDFGEAIVLPPRMANEIKNDDRLSFTRWTYKAFHGHLPGFEGFGEASRESHIVQEVIMRDLTKYLNKVTEPLAQETSMAMEANLPKAANGEWSTINLRSKILPIVARISSRVFLGEELCRNEEWLKVTQQYTIDGFGAAEDLRLWPAALRPIVHWFLPSCQRARADVRVARSILDPVLKKRRQEKAANGGKAEHDDAIEWFERTAKGKYYDPAVAQLVLSLVAIHTTSDLTCQVMTNLMQNPEFIAPLREEMIQVLSEGGWKKTSLYNMKLLDSVIKESQRVKPTGVASMRRYAEKDVTL…	528	same	NCU05376.1
ncuCYP505A2	MSSDETPQTIPIPGPPGLPLVGNSFDIDTEFPLGSMLNFADQYGEIFRLNFPGRNTVFVTSQALVHELCDEKRFQKTVNSALHEIRHGIHDGLFTARNDEPNWGIAHRILMPAFGPMAIQNMFPEMHEIASQLALKWARHGPNQSIKVTDDFTRLTLDTIALCSMDYRFNSYYHDDMHPFIDAMASFLVESGNRSRRPALPAFMYSKVDRKFYDDIRVLRETAEGVLKSRKEHPSERKDLLTAMLDGVDPKTGGKLSDDSIIDNLITFLIAGHETTSGLLSFAFVQLLKNPETYRKAQKEVDDVCGKGPIKLEHMNKLHYIAAVLRETLRLCPTIPVIGVESKEDTVIGGKYEVSKGQPFALLFAKSHVDPAVYGDTANDFDPERMLDENFERLNKEFP…	1108	same	NCU05185.1
ncuCYP507A1	MALTELLGALPLVSSGMSKLQVAAIYLAISFVSWYIISSFTDWYRLKAFPGPPTTGFSNLWAARAIWTGKAHKIFPATQEKYGPITRIGPNALMVCDAATVVHINGVRGGYARSQDFYDCIRMDPWDHTVLSESDSAMHNERKTKVYAGYHGKGEMDMEKDVDMVIAEAVELVRKKYMNSAATSGSKPPLDYTRIARYIAVDSVTQTGFGKAWGDVREEKDHFGWLGFADMIVGYLHSLAYVPAISKIVISTPLMVLLGPKPTDKSGIGAFLGLIEREVARRYKDGSAKGTPLKADTGRSSMLDEWVKNGISQRTAVLEVSAQLPAGSDTTASALQGTMLYLLSTPSAYIRLKSEISTAIRTGLISSSSIITDQEARKLPYLQAVLYEAIRMMPPLMNG…	529	same	NCU09185.1
ncuCYP527A1	MLQELLSLAQGPYALPILAASLVAYLLVSITITYRRLSHFPGPFLASFSPLFMLKVLFSGHHADGYSRLNQQYQSPLVRIGTTDLITDDPAIIRHMNGARSAWGRSNWYRAMTLDPRGGSLFDEPNTKTHDLFKARLSFGYSGRENPGLEGDIDEVIGMLIQYIKSRYISDDERGVLKRMDLAKVTQFFTLDVITRIAYGKEFGWLKTDKDQFEWTSTVIKAVPANSLIAELPLLQKIFLSKWFLQWFGPKHSDANGMGRVMGMAREMVAKRFGEKAEDRKDMLGSFVRHGIEQQACEVEVLFQILAGSDTTAVAIRSTFFHLATSKKAYVRLLEEIDRAVKEGEVSSPIRAEEAKHLEYLQACVYEGLRMQAPFSGLCMKSPPKGGDFINGMFIPEGT…	512	same	NCU05848.1
ncuCYP527B1	MASLGGFFDPSRLTTASPKAILITTFSLLIVYYITSSIIAWYRLRHFDGPWLGKFSYLWIFKIIHSGQMGEAAHAAQDKYGGVEPGYPSTVRIGPSDLITTELDLIRRMSGARSRYTRSDWYKLNRLDPYDDNMFSTTSTTYHDKLKSKMAPGYAGRDNTGVEKDIAHVISKLVDKIRTKYAAPKGSTSPAGREMLEFGQMAQYFTLDVICKTAFQVEFDHITKEEDVFGYIYMVHNLVYGNAMGATIPIIGKVLSNPLFLKMFGPTTKDPRGMGLIMKVAREIVAKRFAPDAKDQQDMLGSFIRRGLTQRQCETESIFQILAGSDTTATGIRSGLLYLCSNPRAYTRLQREIDERIASGLISSPCITNAESLAFPYLQAVIYESLRMRPPFDGLPFKI…	536	same	NCU08112.1
ncuCYP528A1	MSLPTLQDVLATSISLLKTTTPLLKRITSLLLKTTTSLLFIIVVTILAIAVYRLFFHPLAGIPGPRLAALSNIWHAYHARNGRMYLLGKSLHKRYGPVVRVGPNELWFDSKEAFKTIYSAGSGFEKSDFYLSTLLTKPTLSLKFSPFKFPFPNLQLPLQIHHPDTLDLLSERHLPRYRLQRRLIGPLYQLSSLKKFEPQIDAVLDRAIAQLRTLQGQEVDLKEWMHIIAVECLGAVVLSWSPGYIRDKSDGGTSVQGYLGWKRKSVFGLFPGITILSFLEGGVARWWSNTWGVTFATPKGFKPFFTAVYQKVSRRVSMAALLWMSDEMEEDKGKKDLLEDLIKLYQSKPEQFTETYLRRMAMTNFGAGHETLCSALTACMAMIGTHAAVQARVAEEVGS…	576	include	NCU05849.1
ncuCYP529A1	METSNLTLLLLYLAIPSLLISAVQQILSWRKRTALVGSSGSKAKFPGPRQFPIVGRIHDLPRFSLWLKFKEWADEFGPIYTTSVPDATFVIISDEKIAEELLVKRGHIYSGRPQIRSLIGHKEGVVYSALMDRHDTWKSQRKWAHAAMAAAYKHHFYGHVESEMRRFLVVLLFDPDRFLDHTREYCGRVMSRLAWDDATQGRLNGESADKTLHCMSVSGPITNTMTPLWSLPASINPWYKYEVKREAELRQWWLGLFRKAKERMRKGELPSDTWAYRYFEQMVQDTAPSMPATARAPGPDVKNAERSPSTAAQEEAYEKKDALDQPEKDETFASCMIGFLNLVGVVTISGPLKFFQMAMALHPEWQHKAQAEIDEVCGDRMPTMKDFDKLPILRACLKE…	569	include	NCU05874.1
ncuCYP530A1	MAVITTYLPIVVGIALLIRLLMVGRRPKNYPPGPPTIPILGNLHLMPTKDVHLQFEKWAREYGPVYSLILGTKVMVVLSSDRAVKDLLDKKSHMYSHRQEMYVGQTLCSGDMRILMLGYTAKWRMSRKLVHALLNVSSAKSYVPYQMLENKQMLYEMITKPDEFLYNIRRYSNALTTTMVYGWRTPTYNDEKMRQLFDGFSEFAEINQTGVAALIDFFPILRYLPDFLLPARKKAKELHKKELGLYKGHWLKAKEVTLKGTITHCFCEDAVPVQKKEGFSDDEAAYIAGTLLEAGSDTTSSTLYGFVQAMLLYPEVQRKAQEEIDRVVGPDRLPTMDDEPHLQYCRAIVKESLRWMPTTIMGAVPHAVTQDDYYNGYLIPAHAAVVNNAWAINHDPVRA…	542	same	NCU02852.1
ncuCYP531A1	MDSHAGLDGVLQPQVLKLTLRTLPSPFISFVVIPILSILGWYIISWATNPLKKYPGPFLAGFTNWWRLYQTRTGRYHEIVYDLHKKYGPIVRIGPNTLDLDYPELIKTIYSTDGKWLKTEFYHNNSAIVNGKITYHIFSTTSPTEHAKMKRPVAKYYSTSYVQALEPHVDVVLNDFCKYVEERFINVPGGPKELDFGEWLGYHAWDLISSVTFSRRFGYMEHGSDFDGTIEKAEAALRYFQTVGQIPILDYFLDKNPIKRVGPPNLVHPARIAVQSFVARLQGKDENYDPKNPDYLQHFIDSKESHPDLVDDNQIISDVLVNLLAGADTTAIALRAVFYYMLKNRSVYNRVSEEIQAAGFDRSKPVPYSGARQLPYLEACVREALRIHPAAAMLLERYV…	529	same	NCU06327.1
ncuCYP532A1	MITDLIIKVLAQHWPAILCLVLVGWLVRNRYHNGLNKYPGPFLASLTDWWRFIDVYKRRPEVTHIALHKKHGPIVRLGPNTLSFSDPEAIKTIYGLNKGFVKSDFYVVQQSTVKGHNLPSLFSTTDNEFHMQFRRCVNSAFAMSALVQYEPFVDNTTKLFLEQTEKLYVEGGEKACDFTRWLQFYAFDVIGEITYSKRHGFIEHNKDIDGIVSYLTKLFNYVAPIGQIPLLDRLFLKNPLYLKLSQWGLIDGTMPVAAFARARMAERLPELQTEKTAILPTSEKQAQLKIQTPDLLSKFLAARSARPNFMTDTLVQTMAVSMAFAGSETTAISLSAVFYYLLRTPRALARLREEIDEAARQGKFSDYETGLVTWAEAQTLPYLDACVKEAFRLHPAPGL…	560	same	NCU04089.1
ncuCYP533A1	MLKFFMGDFDIGPLSNMVTSNSSATRASSAPANGFQFIQQSVDTVAGTAIGLFIAYSAYKNLSEAYRRGDPNRKAPLPPSPPGDFLLGHYRHVPENESFRKYLEWSKKYNSDVLYFETFGTKWVVLNSYEAAHELLEKRGRKYSDRPRFVMFEEMGWAPTLTWLRWGPQWGLHRKVLAPPFAKTGCVSFQPLQRKQAMIMCKNLIENPEEWMSAVTHFAVAIMFKIGYGIDVDTPTDEWVKLAAEASEAVGKAGAPASSIMDRIPWSKFLFLATIRLKYAHENKKVIQNITERPFNASMSDYHERDLDPTRKLKECFVHRMYHLRGEDARRNRQNVYYEEDIKGGAATMLIAGNDTTASTLNLIILYLTKHPRVQRRAQAEVDYILLTTGVPTEPVEDY…	621	same	NCU01134.1
ncuCYP534A1	MRLTPLVTLLGVFLAWATYKIYAGFRSNIAKARKTGYPVLITPIYPLSPLWLTTRHFLLPILTRLLPERLYASYVFVMTPDWEYHPSPRSHFTRLGSDTFVVASWNGLACYTSDAAVISQVMSRREAFPKDTRQYGILEIFGSNVVTTEGQVWRMHRKVTSASFNERNAGHTFREAVRQTRGMVGGWFSSSSSSSSSSSSSGSQEEGTGRREGDVEDMTGIITTLEHDTMRWALNIIGYVGFGLKLLWPHESMPKDMDPKLAKYGSLQPPYGYSMTFADSLATVLERIVILLLIPSAVLKRIPERWGSWGSKLHEAWEAKVNYSKYMNAFLAEKVQDIRAGVQEREGMNIMGQLVRSKYDPSSSEKNDGATMKLEDSEIMGNAFIMTLAGHETTANVIH…	677	same	NCU04234.1
ncuCYP535A1	MGAATLIYEARWLLASVVLAIWAVLKTKQYYRLRHFKGPFGTGWFEIWHGLAYLSGHPHLKFKEATDKYGPIARIGPNELMTTSLELLAHINGARNRYTRTRWFYIAARFQPNSDNILSELDDNMHTKRRAQMAGGYSGKENRELESSVDIHVAELVQLIRTKYRSTEIKTNPFDLAQKAQYLALDVISHIGFGEPFGMLLSDQDVNGYIKHADQGMNAITYLWGLGLTELVLDTPLMHLLGPSDTAKTGFGAMTANTRKIISKRLEDDPGMTKGSDMLASWFRHGLDKEQLVTESILQLLAGAETAATSMRCIMLYLVTNPRVYAKLQAEVDAAVKDGRAPPYPSVVSNATQRQLPYLWACCKEGMRMHPPVTNSSQKKVPPEGDAVTVEGKTVYLPG…	512	include	NCU00987.1
ncuCYP536A1	MGVVLKVKDGKVSPTRVLVGATATVLASYWLYILLFAIVIRAASKRYASPLRKYPGPFLASCSRLWKVLSTASGRTHLDHIELHRKYGPVVRIAPNEVSVASPEAARTLLSAGKRFFKTPFYSVFPPAENPDIFTEIREDAHAQKKRVANVPYSMAAMQQLSPFIDDTIELLVRKIDEHIAQHKGVFDLGDYLHYFAFDVLGEVAFSRSFGFLAQGRDVDNAIKTIDKSQTYNGIVGQVPELDHLLRRNPLWRSIPWLSTKNALITRMALEEMGRRQPFNKDTAVLQTGDTRQDLMASLILGHLKSPEKFGVGDVFAVAHGAIFAGSDSTASTMQSFFYHVLSSPSTYQSILYEIQSAVATGVIPATGNLTWNEAQTLPYLQACLKEAMRLRPAVGLNI…	523	same	NCU06526.1
ncuCYP537A1	MTLLLLLPIIIFLLHNLIYKPLTSPLSSLPGPLYTKFTSLVLKYHELRANRTRWIHALHVRYGPVVRIAPNEVSFASREGVKEIYCSGGSGFDKSGWYDLFKIYGRRTMFTFLKKDDHAKRKRILADRYANSNVMRQAPLSGIIERADRVVKRCAESLDGSLDLYVNRQLSYYSPTLHKAISKILYICGIKPRETPLADKFILDTAAKTDAAPFTLLDRLHSVRLGNSNGDGEHGGKDSKIAQIDQLDIAAELLDHMVAGIDTTGDALCFLMWELSQPRSRQIQTKLREELLSHPSSDINFDKLPYLDAVVMEGLRCFPAIPMSLPRIVPRGGKTIDGYFLPEGTTASCQAYSMHRIDMEAWGPDPDAFRPERWFEEKGDAARKKLFFAFANGARGCIG…	457	include	NCU00365.1 NCU00366.1
ncuCYP538A1	MLTPTTLLLLSPLLYLLTLLFRTALYRLRARSLGCSPVAVYPHKDPILGLDLFRESLRAMNTHALLPLWDARFKRYGNTHYTLTLGKWVLMTNEPENVKVILGTKMAEWPIDGPRLHASVAVLGKKSIFTTNGAQWREARGMIRPSFVRDQVADLHCFAKHVGNFLNAIPKDGSTFDMQELLLSMTMDSSTDFLLGCSTNSLLQPSPEAKQFLEDFEYTSREAAKKSRLGTLLNWLPNGEFQATVTRVREYVRAYIRKSQAEKTDKKERDYVFLHEILKSGADEEHAIDQVLSVIIAGRDTTAAAMTACFYYLARNPEAVKKLRKEIFDMEDEMPTWEQLKNMKYLNMIIKEGLRLFPPASTNSRAPIKDTVLPRGGGPDGKQPILVPKGQVVRWSLYS…	495	same	NCU02031.1
ncuCYP539A1	MGLVEDVAGNLSLKNTPIIFGGVLLGLIVFRYLQVVWQNLRIARMGLRPPKIRDSGLFGIKFIKTNVKMAAEHKNLQFWQQMFRSIGGYTGEVRLVGHRIIFTSEPENMKAILATQFEDYGKGEGFHQEWKDFLGDSIFTTDGDLWHASRQLIRPQFIKNRVSDLQCFENHMQMLFRTIANGGALNGEDQMVDMEAGNGKPVDISDLFFRYTLDAATDFLLGKDIKSLSTPVQPFADAFQEVQRVQIVIARAGPLNRFVPKKTFWEGLKVIDETINFYIDRALRLDEEELASKSKGDEGYTFLHALAGFTKNRQVLHDQLMAVLLAGRDTTACTLSWAIYELARHPEAVAKLRAEILSVVGPDRAPTYDDLKSMKYLQNVMNETLRLYPVVPFNVRMAL…	536	include	NCU09115.1
ncuCYP540A1	MSSQTFFLVGDGPSTARGIVVDPKWKLEELKRAVGLAHHIAVPTGGITFHFDADDEQELKTVEDVLRASGPVACRIDGNPVRDPQGPEGLPIVGSYYEIFPDHLGNHYRLFRKYGHVIKTTNMGRTNYLTDDPAVALVALAESAYFTKKITEEHPLFGIKDNSAIFIGDTETENWRLAHKFLPPAMGPKAVRHYTPLMQECVRGSFKIFDELDSRGESWNVYQYMVKLASQTVGKFAMGIDYHHFDAVDTPVHSLVTNIVKLLALNKKVTARGSWYQQLPFGDPARLREIRQITYGQLAETIEAAPKSGIENLPLNEAATKASCVADYLLNAVDEKGEHFPKGLILSNMLVVTGAGYTTTSALLSWCIYCIVTYPKMQDRLLQELIDHGINSETDWDPD…	555	same	NCU08062.1
ncuCYP541A1	MSTPIPRPPGIPVLGNVFDITPSNTWWSLKALAEKYGEIFQVKILGKTIVFVASAALAEEICDEQRFQKYVGGPIVEIRATVHDSLFTAFHHEQSWGIHHRIIAPLLTPQAVSGYTDDINLCATEVIQKWASLGDSNVLEPLVDLNLLNLEATSLTLFSQKLNCIQAGGHPVIQAMEDAVSEAIMRPTRPGLVNWLLYSSKFKKATKTLRTWAADTVKYRQENPTDKHDMLWAFMNAKDPETGKGLSESEILDEIVTMPIGSATAPCAVTATIYYLLQNPEVVTKAREELDRVIGTGPLKDEHLSQLHYIEGITRETLRLSCAAPGFNIEPIPRQNKADKSPLLLQGGKYQVAHDQKLIIVLAGVNRDPAVFEDSLAFKPERMMGEEFDRLPKGVKKWY…	461	same	NCU05006.1
ncuCYP542A1	MASTTAFLPRLTTITFSFLTQPLLIMFLLSLLTLYTIYIAYHRLYLSPLADIPGPRLAALTQWYEFYYEVILHGQYTFKIIELHKQYGPIIRINPWEVHIADPDFHRELLPTNTNRRRHRTPFFTKQFGADESIVATNDHDLHKLRRSAVGPFFSTQNTRALQPVIEERVDALLARLREHGKTKKDIPLNMMYAYSATSYDIISEYCFAKSEHAVEDPDFRAEITNGILTGSNYGKIFQHFPFLVPFLASIPPGMLAAISPFYRTFLHLRACITAQIGEIEKSLRSEEGKNAHLDIPHPTIFHSFVNTEALPPIEKSVPRIAQEGQVLVQAGTVTTSWALTISTFHLLDQHATALAKLRKLREALPDDADEPVELARLEQLPYLRAVIKESMRLSVGAS…	586	include	NCU09103.1
ncuCYP543A1	MPCAFAITLLTVLVVLLVVQRWLERKRLRGGSRPLPGPTNLPFIGRVHDIPEKGSWLKFHEWSKVYGPIYQTKMFGVTHVWISSEKIAHDLLSRRANIYSDRPQIPNLPDNRTSGDYLALLGRNDTWRRQRKLCNHLMHTSALASLHDYPTLERNRFLYLLSQSPENYIEYIEQFTSRTIARLSWGSAHPAQILRHTTFGLLETISPSGALPNVISFLRHLPLALSPWQKKEKARHDLEDKQFRSNIGFVKRMMDVGRAEPSFIRTYLEEQQGSINSTSTNKKCDEQKGKEAAADEAMHVVGLMAIAGALTIGSPIQSYILAMCHYPEWQARLQEEIDTELGGRCPMWEDREKLPLLRAVVKEVIRWRPPVPTGIPHAVEKDDVYNGYFIPAGATIHAL…	785	same	NCU08197.1
ncuCYP544A1	MGIIHEKAHYVVAVALVAFLIRAFVLSQWNTIKRNGERLKKPPNTLPLVGNGLQFLQSRWKLFSWFDACQRKFGYETVAISVPTLPPGVLIHDPRNLDYVFKNEGIFTKGNFVKGRTWDLFGNGIINAEGDFWKTQRKAGLSFLNTANLRVLTDVALPQYLSESISQLRSSTNGTVVDLQHVFHEITTKLMGKMAYNMAMHADDEFTVSFDYASGGTAERFQNPLWFVTEIFLGAELRKSIAVVKNFGRHIVTKAVQDRQEKEFGEEEGKLDQISGSLIQSLLDAIQDEQMVADAALTYLSAGRDTTGQALTWTFYLLMRHPRVVAKIREEATQLLKEKNVTLTPDQFDSSLFNPVTMPYSMAVFYEVLRLYPPIPFEIRQCNEDVTLPDGTFLPKSSI…	521	include	NCU10011.1
ncuCYP545A1	MQLLTLVIVGLFMLIVAVVHFIKAFREVNDPNGIPGPTQIPYLGRVHDLPIQFMWLKFKEWADKYGQQGFYRTMMLGAEFIVVTDEKVAEDLLVKRAKYNSDRPVIQSLFDSKSTHGSMEYLPLMAYWARQRKLSHSYLTEATKAHYYGVMYFEVQRWMARLLENPEDFQHSIEDMSSKVMCQLTWDDPSLSEYCTKSAWGLLTQMSPAGPITNVLTPLWHLPTLINPWKRAERKRHDEQQAWWMERLLTCREKLARGELRPCWTRQFLEKTSQKTSISGDYEASCVIGMLALVGIFTVVGPMSYWLVSMVHNPKWQEAVQREVDEVCGNRMPRLEDAPRLPILRACIKETMRWKPNVPTGVAHETEADDHYQGYFIPKGTRILPFDWSFLRNPVKYPD…	621	include	NCU07092.1
ncuCYP546A1	MLSDKLLDLFALHKTQEALADVNLYKLLVLALALVLTAIIIDYGYMLWLRSKMPTGPFPWPIIGNTFSLPENKPWIYFEELSKKYEKPLITFWIGRNPTIWINDAWCAHEILEKKAQIYASRPRMVVFGELGTGQKNLVTMRILNNNDRDRWRIHRKLMHLGVGIQSVRGYREIQNNESKVVALDYLREPKEYVKHLERYATSVVSVIAFGRRVASYDDPIITEVIALMQLAADLNVPGKRFPMLLETFPRGGGQKGGGGGHYFFHSLALEALAQYESKSPLAKASMPTPYIKTLMDASRQYSLPEAELSSLTGNLFGAGSDTSSSTLITFMLSCLAFPDAMHKAQAELDRVLGGPAGGRSPHWDDAPNLPYINAYVKEVLRWRSVAIIGGQPHSNTSP…	583	include	NCU07054.1 NCU07055.1
ncuCYP547A1	MPPTGNPFNFARITLLALVEVLIVKKTSYRHVLAISTTSLVLAILAINYVFFLAWKLYLYPVYFHPLSKFPAPKVVDLWRVLARFRGKVPPGQLLLELAERTPNDGIIILQGGFGTSMLITKPAPLADILVHHPYDFVKHDAIRNFLRPILGDGLVIVEGEQHRFLRKNTQPAFKFGHIKELYSTMWTKAIEMNHVLKEELREKGNDTSVEINAWAGKVTLDIIGIAAFGRDFHVLERPDHPLVKNYADLLEPGPAKFAYFFLALTLSRKFVDLFPWEISRRFNRTTSNIRRICAELVRERKAAIEKLGDDQFDILSLLIRSNNFSEAELADQLLTFLTAGHETTSSAFTWAVYKLAQDGEMQSTLRSELKRALPDFPRFAPGQDIAIILEHLPYLNGV…	561	same	NCU09419.1
ncuCYP548A1	MVFGAAHLQLWLGALVVLGAVYTSCLIFYRLFLHPLAKYPGPFLAKLTDGYMAYHAFKGDRHLEFWRMHEKYGKFVRFGPNSLSVNSNTALKDIYGFKANVRKAEFYDAFVHPAPNTHNARDRDLHARKRRVLAHAFSDSAIKEVERYILSNIRTFCDAIGDLGRPSFAPLADKKGWSSPKNMSDWCSWLAMDILGDLCFGKAFHMLERPDNRYAVDLVSVAAHRHLICGTMPMLDKLSLDRIFLRKIASGRAQYMAYSRQQLAERTALGDETDRRDFFYYLLKARDPETGQGFTTPELWGESNLLIIAGSDTTSTAMAATLFYLVRNPTALARVTAEIRSRFASVEGIHQGPSLQSCTYLRACIDEAMRLSPSVGGLLPREVLPGGITIDGEHVPQGT…	539	same	NCU06895.1
ncuCYP549A1	MLIALLAPFSLLIAYVLHHVLSHQTLLLKQIFSQTIFNTIQLARLIGPLDPYDPLTVPDQVIPDSNSASEISEAQARANQRIDDARSIIDFSYAGPKIELEDRLRLRALANSRLVAAFGINTSLTSSSVSVHKKFRKLASASINKSRADWQKLYGVCMDFLQREKARYGRTGIGLAECVRCLCFVVVLVSQFGVDDKKVDKNLVKRITDGINAQWLKSKEDGEAVKTSDSLNHDLGMLFGNLKTSVAEENGTGKDTSIDPSEALGLIMPQYETLWRVVLLTYVTAYYTQYDKRSLKKRVKDIPSCLGNAATEKEALKLATEGLRLYPSNNSIYRAATGPGPLKSADVQACHRDFNVWGRDALEFRPERFDNLTPLQEKAYFPFSLGSHKCPAFGGFGNR…	451	same	NCU01573.1
ncuCYP550A1	MTVENSIVQHALTVYHDLSTATKATLAISIAFILYRLLFRHESTRRKELPAWGPIEMGLVMYLLDGARNGIVYRVYSAIRRYGGSFYGISSANQTLIGYEDVDRLFSSQMNHALSIEWHGYGLFLRFFGFPDTPTLKKKVESTFKPWHSPIERVFNNDAGATAAFERGNLPKIVSEFVSFSQEKEKMKRWELRADIKVIKQGEAVEANLSALIMDFGACFTIPPIFGHDLLDRNPHLIEDIWKFDHVVPLLFINMPTWAPFKVMKEGIEARKRLLAGVEAFSRRVTQFQRGEKVDDGADISDVSDVVLERNTALERNEWSYQERAASELLVLFASNTNTQPVLFWLILYIYSTPGLVNTLRQEVAPFITLSDSHHDKKGITAINTSGLSRECQLLKSII…	553	same	NCU05128.1
ncuCYP551A1	MAVLNWASSRAATLSPCPRTAALVVITTWLLYAIGLAVYRLYFHPLARFPGRKMAAVTTWYEFYYDFWYGGKYIFEIEKMHKEFGPIVRINPHELSIHDPEYYNELYVGSSKRRTNFWPLFQGCTDDTDVNHFMTIDHDLHRQRRKPFDPFFSRMAINIRYWPMLAEKASFLESRIRECKGQGKAVRLDRAFSAFSADCIERICTDDLEPGDGFLDQPDFGPEWYDGMLGLIRNAPILTKFPKALSSLRYVPPRLLLWLFPQGRIANKYDARTRTQIHKAVTKQHLSKDTTTNSEHTTLFRALAQSDNLSPADKAEERLVREAKLIFLGGTISTGRTLSFVSYYILSRPDIKARLEDELRDVMATWPEVVPTWTELEKLPYLQAVIKEALRLSYGFMRR…	527	same	NCU08716.1
ncuCYP552A1	FFHPLRHIPGPKLAAASYIPEFYWDVLRGGMYQKRILLMHEKYGPVVRISPNEVHCNDWRFIDEIYASGSRKRDKPLHQVRGSGGIVDATFSTTSHDLHRMRRNALNKFFSRAQVARLEPTVRENAERICDKILILGKSAPFDVTTAYSHFTTDVISGYCLGDSLGLIEQKGWEPNFREPLYAQLKLMYWLRFIPLFKRLSWYVFFGESFLPCPVSLTNYDIQGDMPRYVRRAQDNVIKGLDDGSSVFGALLTSDLPPSEKSLERLTDEGFSLFAAGTETVSWALSVITYHLFANRELLEKVTKEVTQVIDAKSGQLPSWHTLEKLPYLGGVIYEGLRLSYGVASRSSRIPVGEDLVYRGYVIPRGYAIGMSPLSIHHDETVFPNSHSFIPERWIDDND…	477	include	NCU09635.1 NCU09634.1
ncuCYP553A1	MPSTMADAVAEIESLLDTGIAAIKGLIPMIWVQSKTSPVQFLVGGVAVLLSYLLLTISPPHDPSEPPLIKPRFPVIGHLFGLLNHQVNYFSELFARYHLPIATLPIGNQKLYVIFDAPLQQAALKAKDMDAQSFMVDFVPRIFGVKQGTVDKLLGKDGVHPNIMGDMEQVFKSALSGDNLQKLASTTLATMADTLNDVDSKKGTKIPNMFLWLQSLLSRSTSKALWGEKHNPFKDHQVIDAQWDFESHLGPLVLGVLPSIVARRAYLARNKVQSALLSYFSARHYETDPSTSYFIRARTRLLKRYDLPDDELAKNEVAITLVATTNVLSTLFWCIAEIWTRPDLLQQIRAEALLAVFGNSQKALSGEDMGTRTITIPATGLDAKCPLLASCFRESIRLA…	554	same	NCU09565.1
ncuCYP526B1	MLSVVQQSIPFFDNIFNLAKPLLVLLTVTVTLYSLYRWLLPKPIPGIPYNPQAAKSLLGDAPAMIKEVSATGEFRVWCAKQMRQMNSPICQIFIRPFSKPWVLLADFREAKDILMRRKEFDKSSFLSDGMACMGSFHGIYMTGEKFKANRQLIQDLMTTSFLNNHVGPAIFGKGLELMKLFETKMLLARGRPFSVKKDFEYTSLDVMLEFAFGKNWVHTSLGPQMELVGKMQAEDIDAMMEGKDSDEPVVFPLVPLVDFLNSVYEAPEIVEKTINALMPKLQTWWWSKQSWYKHIFDAKERAMKEQVEIAISNFQSGCIQTGIEHMLMREASRAEKECRAPDFRSKVLRDEMFGNIVGGHHTTSGAMMWLTKYLTDHPVVQSNLRSVLYTTLSAAKNEN…	586	same	NCU09636.1
ncuCYP559A1	MAITSLSSHLLESLLASLTLGRVTALVILFTIASFAIDSTRKPTYPKSLPRVGFTGGIGATVRNWMNLGNYHNWVEEGYNKYGKHGRSFVTPSSPSQPDEIVVPQEQIAWMLEQPETVASTQESHKDVLFGTYNFFNVDDHFPTKVMHKHLARNLVTLLPDIQQEVAESIDIAFGTDTENWTTLNLWEALLAIVPRVMNRLAVGLPLCRNQAFLSSQVGFADDVFRNCLILTLFPTVLHPLVGRLVTLPNWYHFHQGYRLLKPVIEQRLRDYERFESGESQTPPEESLITWLIRQAKADNLPHEQTPYMIAMRLLPIEFAAIHTTVITLHALFLDLLASDPSKDYLSILREETTAVLQSEPNGIWTKNGLAQLYRTDSAIRESMRLSTFSTGLTHRKVV…	548	same	NCU05967.1
ncuCYP560A1	MNTLHNISSPPGPLDPYANPFHLAIKDRIEHLSYPKTFALILITSWFLSTTAKWLTNGKRKKLAIPTWGYRSWFEPTLLLQARFVMGARQLVHEAYTKMPNMPFVLKRYDADFLILPIRYLDELRLIPLSKLSNKGANVANLVPEYHGITFLLTNNLHVEVLRKKLTPELWKFIDLASTELSHGWDISLPHSQLSANGNDWVKIDFERTVRDLVSRMTAKVFLGNPACRDETWLGISVAFSIDLFTASFTMKMFPPWMYPVVAPLIPARRRVLKQLKAARGIVGEQMRKHASLKEKRAQAARGEVSLTAEEAQDTLLNWMLDHGKGDEVRVEEMSARQCVLTLASIHTTASQAANMMFDLCEHPQWWGVLQEEVDEIAKELGPPGLAGGMKEGGGGVSV…	564	same	NCU09274.1
a. “Same” indicates the coding sequence (cds) used in the study exactly matches the locus predicted by the Broad Institute. “Include” indicates the cds in this study corresponds to a locus predicted by the Broad Institute where one or more exons were modified. “Not includ” indicates cds excluded from this study.
b. Locus as defined by the Broad Institute
