# Supplementary material for: The evolutionary history of Cytochrome P450 genes in four filamentous Ascomycetes
Source: BMC Evol Biol. 2007 Feb 26;7:30. doi: 10.1186/1471-2148-7-30 (PMC1828051; doi:10.1186/1471-2148-7-30)
Supplement: Additional file 6 — Orthologous groups identified by COGs analyses. # indicates COGs containing genes from a different P450 family. * indicates CYP636A1 and CYP660A1 were assigned to clan550 while mgCYP611A1 was excluded. ** indicates bootstrap support <70% but >50%, see text for details. [file 1471-2148-7-30-S6.xls]

## Sheet: sup_table_2
COGs	members	count	resolved clan
1	anCYP505A8 fgCYP505A7 mgCYP505A6 ncuCYP505A2	4
2	anCYP51F1 fgCYP51F1 mgCYP51F1 ncuCYP51F1	4
3	anCYP531D2 fgCYP531C1 mgCYP531B1 ncuCYP531A1	4
4	anCYP532A4 fgCYP532A3 mgCYP532A2 ncuCYP532A1	4
5	anCYP537B1 fgCYP537A2 mgCYP537A3 ncuCYP537A1	4
6	anCYP539B2 fgCYP539A3 mgCYP539A2 ncuCYP539A1	4
7	anCYP53A3 fgCYP53A8 mgCYP53A5 ncuCYP53A4	4
8	anCYP548D1 fgCYP548A3 mgCYP548A2 ncuCYP548A1	4
9	anCYP552A2 fgCYP552B3 mgCYP552B2 ncuCYP552A1	4
10	anCYP61Ax fgCYP61A1 mgCYP61A1 ncuCYP61A5	4
11#	anCYP503B1 mgCYP604A1 ncuCYP560A1	3	54
12	anCYP504A1 fgCYP504A5 mgCYP504A4	3
13	anCYP504B1 fgCYP504B3 mgCYP504B2	3
14	anCYP51F2 fgCYP51F2 mgCYP51F2	3
15	anCYP530A3 fgCYP530A2 ncuCYP530A1	3
16	anCYP540B4 fgCYP540B2 mgCYP540B1	3
17	anCYP550B2 fgCYP550B1 ncuCYP550A1	3
18	anCYP566C1 fgCYP566B1 mgCYP566A1	3
19	anCYP573A3 fgCYP573A2 mgCYP573A1	3
20	anCYP584E1 fgCYP584D1 mgCYP584A1	3
21#	anCYP623B2 mgCYP559B1 ncuCYP559A1	3	559
22#	anCYP660A1 fgCYP636A1 mgCYP611A1	3	550*
23#	anCYP670B1 fgCYP628A1 mgCYP574A1	3	574
24	fgCYP528A2 mgCYP528A3 ncuCYP528A1	3
25	fgCYP534C1 mgCYP534B1 ncuCYP534A1	3
26	fgCYP544A3 mgCYP544A2 ncuCYP544A1	3
27	fgCYP546B1 mgCYP546A2 ncuCYP546A1	3
28	fgCYP54C1 mgCYP54B1 ncuCYP54A1	3
29#	fgCYP621A1 mgCYP533B1 ncuCYP533A1	3	533
30#	anCYP52G1 mgCYP585B1	2	52
31	anCYP532C2 fgCYP532C1	2
32	anCYP532F1 fgCYP532B2	2
33	anCYP535D1 mgCYP535C1	2
34	anCYP540A2 ncuCYP540A1	2
35	anCYP541B1 ncuCYP541A1	2
36	anCYP567C1 fgCYP567B1	2
37	anCYP58C1 fgCYP58A3	2
38#	anCYP59A1 mgCYP587A1	2	59
39	anCYP59C1 fgCYP59B1	2
40#	anCYP60A2 mgCYP65J1	2
41#	anCYP60B1 fgCYP65A2	2
42	anCYP617B2 fgCYP617A1	2
43	anCYP619B1 fgCYP619A1	2
44	anCYP620D1 fgCYP620B1	2
45	anCYP62C1 fgCYP62B1	2
46	anCYP630B2 fgCYP630B1	2
47	anCYP631B1 fgCYP631A1	2
48	anCYP65T1 fgCYP65S1	2
49	anCYP65U1 mgCYP65G1	2
50#	anCYP665A1 mgCYP592A1	2	**
51#	anCYP676A1 fgCYP629A1	2	532
52#	anCYP68L1 mgCYP596A1	2	68
53	fgCYP505C2 mgCYP505C1	2
54	fgCYP526E1 mgCYP526D1	2
55	fgCYP542B1 ncuCYP542A1	2
56	fgCYP547B1 ncuCYP547A1	2
57	fgCYP551B1 ncuCYP551A1	2
58	fgCYP552C2 mgCYP552C1	2
59	fgCYP55A8 ncuCYP55A6	2
60	fgCYP561D1 mgCYP561A1	2
61	fgCYP570C2 mgCYP570B1	2
62	fgCYP577A2 mgCYP577A1	2
63	fgCYP602B1 mgCYP602A1	2
64	fgCYP606B1 mgCYP606A1	2
65#	fgCYP614A1 mgCYP590A1	2	**
66#	fgCYP618A1 mgCYP582A1	2	547
67#	fgCYP622A1 mgCYP595A1	2	68
68#	fgCYP633A1 ncuCYP553A1	2	550
69#	fgCYP644A1 mgCYP526C1	2	526
70	fgCYP65Q1 mgCYP65F1	2
71	fgCYP65R1 mgCYP65K1	2
72	fgCYP68C2 ncuCYP68D1	2
73	fgCYP68J1 mgCYP68E1	2
74	mgCYP527C1 ncuCYP527A1	2
75	mgCYP529A2 ncuCYP529A1	2
76	mgCYP535B1 ncuCYP535A1	2
77	mgCYP536A2 ncuCYP536A1	2
78	mgCYP538A2 ncuCYP538A1	2
79	mgCYP543A2 ncuCYP543A1	2
80	mgCYP65B2 ncuCYP65B1	2
# indicates COGs containing genes from a different P450 family.
* indicates CYP636A1 and CYP660A1 were assigned to clan550 while mgCYP611A1 was excluded.
** indicates bootstrap support <70% but >50%, see text for details.
