# Supplementary material for: The evolutionary history of Cytochrome P450 genes in four filamentous Ascomycetes
Source: BMC Evol Biol. 2007 Feb 26;7:30. doi: 10.1186/1471-2148-7-30 (PMC1828051; doi:10.1186/1471-2148-7-30)
Supplement: Additional file 7 — Complete linkage families formed at cutoff of 30% of sequence percentage identity. * refers to complete linkage families which were identical to standard families. [file 1471-2148-7-30-S7.xls]

## Sheet: sup_table_3
family	Members	Count	Percent identity
1	anCYP650A1 anCYP650B1 anCYP68L1	3	39.002
*2	anCYP566C1 fgCYP566B1 mgCYP566A1	3	39.091
*3	mgCYP599A1 mgCYP599B1	2	39.147
*4	fgCYP620B1 fgCYP620C1 anCYP620E1 anCYP620D1 fgCYP620A1	5	39.171
5	mgCYP68F1 mgCYP68E1 fgCYP68K1 fgCYP68J1 fgCYP68J2	5	39.278
*6	mgCYP533B1 ncuCYP533A1	2	39.453
*7	fgCYP619A1 anCYP619B1 anCYP619B2	3	39.728
*8	mgCYP561C1 mgCYP561C2 mgCYP561C3 fgCYP561D1 mgCYP561A1 mgCYP561B1	6	39.755
*9	mgCYP578A1 anCYP578B1 anCYP578C1	3	39.865
*10	mgCYP505A4 anCYP505A8 mgCYP505A6 mgCYP505A5 fgCYP505A7 ncuCYP505A2 fgCYP505C2 mgCYP505C1	8	39.914
*11	mgCYP563A1 mgCYP563B1	2	39.924
*12	fgCYP527E1 ncuCYP527A1 mgCYP527C1 ncuCYP527B1	4	39.927
*13	fgCYP623A1 anCYP623B2 fgCYP623B1	3	40.037
14	anCYP65U1 mgCYP65M1	2	40.253
15	anCYP539D1 fgCYP539A3 mgCYP539A2 ncuCYP539A1 anCYP539B2 mgCYP539B1	6	40.778
*16	anCYP62A1 anCYP62C1 fgCYP62B1	3	40.835
*17	anCYP535D1 mgCYP535C1 mgCYP535B1 ncuCYP535A1	4	40.966
18	mgCYP65L1 anCYP65T1 fgCYP65S1	3	41.03
19	mgCYP526C1 mgCYP526D1	2	41.111
20	anCYP532E1 anCYP631B1	2	41.264
*21	anCYP670A1 anCYP670B1	2	41.455
22	ncuCYP545A1 mgCYP529A2 ncuCYP529A1	3	41.513
23	anCYP682A1 anCYP682B1	2	41.566
*24	mgCYP534B1 fgCYP534C1 ncuCYP534A1	3	41.599
25	mgCYP585B1 anCYP52G1 anCYP52H1	3	41.725
26	anCYP617B2 fgCYP617A1 fgCYP617B1	3	41.93
27	mgCYP562A1 mgCYP65H1	2	41.935
28	ncuCYP65C1 mgCYP65B2 ncuCYP65B1 fgCYP65A2 fgCYP65Q1	5	41.982
29	anCYP552E1 fgCYP552B3 mgCYP552B1 mgCYP552B2 anCYP552A2 ncuCYP552A1	6	41.985
*30	fgCYP633A1 fgCYP633B1	2	42.077
31	anCYP58C1 anCYP58D1	2	42.08
32	mgCYP584A1 mgCYP584A2 mgCYP584B1 anCYP584E1 mgCYP584C1	5	42.523
33	mgCYP65F1 mgCYP65G1 mgCYP65P1	3	42.569
34	anCYP59A1 anCYP59C1	2	42.685
*35	fgCYP528A2 mgCYP528A3 ncuCYP528A1	3	42.755
*36	anCYP60A2 anCYP60B1	2	42.829
*37	anCYP671A1 anCYP671B1	2	43.109
*38	mgCYP570A1 fgCYP570C1 fgCYP570C2 fgCYP570D1 mgCYP570B1	5	43.353
*39	fgCYP551B1 ncuCYP551A1	2	43.739
*40	fgCYP542B1 ncuCYP542A1	2	43.74
41	anCYP532D1 anCYP532F1 fgCYP532B1 fgCYP532B2	4	43.75
42	mgCYP552D1 fgCYP552C3 fgCYP552C2 mgCYP552C1	4	43.785
43	anCYP548C1 fgCYP548B1	2	44.262
*44	ncuCYP550A1 anCYP550B2 fgCYP550B1	3	44.385
*45	fgCYP630A1 anCYP630B2 fgCYP630B1	3	44.404
46	anCYP540D1 anCYP540B4 fgCYP540B3 fgCYP540B2 mgCYP540B1 anCYP540A2 ncuCYP540A1	7	45.184
47	mgCYP531B1 fgCYP531C1 ncuCYP531A1	3	45.283
48	fgCYP65R1 mgCYP65K1	2	45.509
49	anCYP567C1 fgCYP567B1	2	46.08
50	fgCYP68C2 ncuCYP68D1	2	46.355
51	anCYP548D1 fgCYP548A3 mgCYP548A2 ncuCYP548A1	4	46.364
52	anCYP682C1 anCYP682D1	2	46.98
*53	mgCYP54B1 fgCYP54C1 ncuCYP54A1	3	47.07
*54	anCYP537B1 fgCYP537A2 mgCYP537A3 ncuCYP537A1	4	47.714
*55	fgCYP51F3 fgCYP51F2 mgCYP51F2 mgCYP51F1 fgCYP51F1 ncuCYP51F1 anCYP51F1 anCYP51F2	8	47.955
*56	fgCYP577A2 mgCYP577A1	2	49.147
*57	fgCYP53A6 anCYP53A3 fgCYP53A7 mgCYP53A5 fgCYP53A8 ncuCYP53A4	6	49.254
*58	mgCYP565A1 mgCYP565B1	2	49.608
59	fgCYP526E1 fgCYP526F1	2	49.834
*60	anCYP541B1 ncuCYP541A1	2	49.899
61	fgCYP547B1 ncuCYP547A1	2	49.914
*62	fgCYP602B1 mgCYP602A1	2	50
*63	mgCYP559B1 ncuCYP559A1	2	51.056
64	anCYP531D2 fgCYP531D1	2	51.141
65	mgCYP68H1 mgCYP68H2 mgCYP68H3	3	51.585
*66	fgCYP61Ax anCYP61Ax mgCYP61A1 fgCYP61A1 ncuCYP61A5	5	52.439
67	anCYP532A4 mgCYP532A2 fgCYP532A3 ncuCYP532A1	4	52.604
*68	mgCYP538A2 ncuCYP538A1	2	52.852
*69	fgCYP573A2 anCYP573A3 mgCYP573A1	3	53.158
*70	mgCYP543A2 ncuCYP543A1	2	53.537
*71	mgCYP544A2 fgCYP544A3 ncuCYP544A1	3	56.923
72	fgCYP643A1 fgCYP643A2	2	59.31
*73	anCYP530A3 fgCYP530A2 ncuCYP530A1	3	59.711
74	anCYP532C2 fgCYP532C1	2	60.11
75	fgCYP504A5 anCYP504A1 mgCYP504A4	3	60.577
76	mgCYP504B2 anCYP504B1 fgCYP504B3	3	60.759
77	mgCYP540C1 mgCYP540C2	2	61.491
78	mgCYP546A2 ncuCYP546A1	2	64.736
*79	fgCYP55A8 ncuCYP55A6	2	66.835
*80	mgCYP536A2 ncuCYP536A1	2	68.797
81	fgCYP539E1	1
82	mgCYP539C1	1
*83	anCYP655A1	1
84	fgCYP584D1	1
*85	anCYP656A1	1
86	mgCYP585A1	1
*87	anCYP676A1	1
*88	fgCYP629A1	1
89	mgCYP567A1	1
90	anCYP567D1	1
91	anCYP567E1	1
92	mgCYP65D1	1
93	mgCYP65un1	1
*94	fgCYP625A1	1
95	fgCYP643B1	1
*96	fgCYP624A1	1
*97	anCYP677A1	1
*98	anCYP678A1	1
*99	anCYP56B1	1
*100	anCYP661A1	1
101	fgCYP587B1	1
102	fgCYP59B1	1
103	mgCYP587A1	1
*104	anCYP662A1	1
*105	mgCYP586A1	1
*106	mgCYP564A1	1
*107	mgCYP568A1	1
108	mgCYP65E1	1
109	mgCYP65J1	1
*110	mgCYP574A1	1
*111	fgCYP628A1	1
*112	fgCYP626A1	1
*113	anCYP684A1	1
*114	anCYP683A1	1
*115	anCYP673A1	1
*116	fgCYP627A1	1
*117	mgCYP576A1	1
*118	anCYP681A1	1
119	anCYP682E1	1
120	fgCYP58A3	1
*121	anCYP680A1	1
*122	mgCYP575A1	1
123	fgCYP631A1	1
*124	ncuCYP507A1	1
*125	mgCYP572A1	1
*126	fgCYP632A1	1
*127	anCYP674A1	1
*128	anCYP675A1	1
*129	anCYP669A1	1
*130	mgCYP583A1	1
*131	anCYP672A1	1
*132	anCYP679A1	1
*133	fgCYP639A1	1
*134	fgCYP645A1	1
*135	ncuCYP549A1	1
*136	anCYP686A1	1
*137	anCYP687A1	1
*138	anCYP668A1	1
*139	anCYP658A1	1
*140	anCYP659A1	1
*141	mgCYP592A1	1
*142	anCYP663A1	1
*143	anCYP665A1	1
*144	anCYP664A1	1
145	fgCYP546B1	1
*146	fgCYP621A1	1
147	mgCYP593A1	1
148	mgCYP593un1	1
*149	anCYP647A1	1
*150	mgCYP607A1	1
*151	mgCYP608A1	1
*152	anCYP646A1	1
153	fgCYP606B1	1
154	mgCYP606A1	1
155	mgCYP605A1	1
156	mgCYP605B1	1
*157	mgCYP597A1	1
*158	anCYP651A1	1
*159	anCYP652A1	1
*160	mgCYP598A1	1
*161	mgCYP596A1	1
162	mgCYP68G1	1
163	anCYP68M1	1
*164	fgCYP622A1	1
*165	mgCYP595A1	1
*166	fgCYP506A2	1
*167	anCYP648A1	1
*168	mgCYP604A1	1
*169	ncuCYP560A1	1
*170	anCYP503B1	1
*171	anCYP649A1	1
172	mgCYP603A1	1
173	mgCYP603B1	1
*174	mgCYP601A1	1
*175	anCYP653A1	1
*176	anCYP654A1	1
*177	mgCYP589A1	1
*178	fgCYP614A1	1
*179	mgCYP590A1	1
*180	anCYP666A1	1
*181	anCYP667A1	1
*182	mgCYP591A1	1
183	ncuCYP526B1	1
*184	fgCYP644A1	1
*185	mgCYP581A1	1
186	anCYP547C1	1
187	fgCYP617C1	1
*188	fgCYP618A1	1
*189	fgCYP616A1	1
*190	mgCYP582A1	1
*191	fgCYP615A1	1
*192	anCYP685A1	1
*193	mgCYP613A1	1
*194	mgCYP610A1	1
*195	fgCYP634A1	1
*196	anCYP660A1	1
*197	fgCYP636A1	1
*198	mgCYP612A1	1
*199	fgCYP635A1	1
*200	ncuCYP553A1	1
*201	fgCYP637A1	1
*202	mgCYP611A1	1
*203	fgCYP641A1	1
*204	fgCYP642A1	1
*205	anCYP657A1	1
*206	fgCYP640A1	1
*207	fgCYP638A1	1
*208	mgCYP609A1	1
* refers to complete linkage families which were identical to standard families.
