# Supplementary material for: The evolutionary history of Cytochrome P450 genes in four filamentous Ascomycetes
Source: BMC Evol Biol. 2007 Feb 26;7:30. doi: 10.1186/1471-2148-7-30 (PMC1828051; doi:10.1186/1471-2148-7-30)
Supplement: Additional file 8 — Standard families not identical to complete linkage families are resolved to clans. # indicates standard family was split into different clans (see text). $ indicates family rejoined to a group exclusively consisting of this family members. [file 1471-2148-7-30-S8.xls]

## Sheet: conflit_fml_at_cutoff39
Family	Percent	related other family or orther family members	suport clan
CYP52	38	CYP585B1	clan 52
CYP58	38	$
CYP59	27.5	CYP586 CYP587 CYP662	clan 59
CYP65	#	#
CYP68	30	CYP595 CYP596 CYP597 CYP598 CYP622 CYP650 CYP651 CYP652	clan 68
CYP504	37	$
CYP526	35.5	CYP644	clan 526
CYP529	39	CYP545	clan 529
CYP531	35.5	$
CYP532	#	#
CYP539	37.5	$
CYP540	36	$
CYP545	39	CYP529	clan 529
CYP546	37	$
CYP547	35	CYP617	clan 547
CYP548	35	$
CYP552	29	CYP58 CYP542 CYP551 CYP680 CYP681 CYP682	clan 58
CYP562	39	CYP65H1
CYP567	31	$
CYP584	37	$
CYP585	38	CYP52	clan 52
CYP587	34.5	CYP59	clan 59
CYP593	30	$
CYP603	38.5	$
CYP605	37.5	$
CYP606	38	$
CYP617	38.5	$
CYP631	38.5	CYP532E1	clan 531
CYP643	36.5	$
CYP650	39	CYP68L1	clan 68
CYP682	30.5	CYP58 CYP551 CYP552(6/10) CYP680 CYP682	clan 58
# indicates standard family was split into different clans (see text).
$ indicates family rejoined to a group exclusively consisting of this family members.
