# Supplementary material for: The evolutionary history of Cytochrome P450 genes in four filamentous Ascomycetes
Source: BMC Evol Biol. 2007 Feb 26;7:30. doi: 10.1186/1471-2148-7-30 (PMC1828051; doi:10.1186/1471-2148-7-30)
Supplement: Additional file 10 — Distribution of the number of intron for each P450 gene among all 376 P450 genes [file 1471-2148-7-30-S10.xls]

## Sheet: Sheet1
introns	genes	introns X genes
0	15	0
1	65	65
2	82	164
3	75	225
4	55	220
5	43	215
6	13	78
7	15	105
8	5	40
9	3	27
10	2	20
11	0	0
12	2	24
13	0	0
14	0	0
15	0	0
16	0	0
17	0	0
18	0	0
19	0	0
20	0	0
21	0	0
22	0	0
23	0	0
24	1	24
	376	1207
