# Supplementary material for: The evolutionary history of Cytochrome P450 genes in four filamentous Ascomycetes
Source: BMC Evol Biol. 2007 Feb 26;7:30. doi: 10.1186/1471-2148-7-30 (PMC1828051; doi:10.1186/1471-2148-7-30)
Supplement: Additional file 11 — Intron-exon organization pattern derived from two alignments. Clan alignment: alignment based on genes belonging to individual clans. All alignment: alignment of all 376 genes as described in text. [file 1471-2148-7-30-S11.xls]

## Sheet: Sheet1
clan	Intron Pattern(Clan alignment)	Intron Pattern(All alignment)
51	0-0-1-0-1-0-1-0	0-0-1-0-1-0-1-0
52	{0}12-1-{0}4-1-1-2-30	{0}12-1-{0}4-1-1-2-30
53	0-0-1-0-0-14	0-0-1-0-0-14
54	{0}3-2-{0}3-3-0-2-9	{0}3-2-{0}3-3-0-2-9
55	4-3	4-3
56	2-2	2-2
58	{0}8-1-{0}3-1-{0}4-1-1-1-2-4-23	{0}8-1-{0}3-1-{0}4-1-1-1-2-4-23
59	1-4	1-4
60	0-0-1-1-0-1-10	0-0-1-1-0-1-10
61	1-2-0-1-1	1-2-0-1-1
62	0-2-8	0-2-8
68	{0}3-1-0-0-1-{0}4-2-{0}4-1-1-1-16	{0}3-1-0-0-1-{0}4-2-{0}4-1-1-2-14
504	{0}3-2-2-8	{0}3-2-2-8
505	{0}5-1-2-1-3-5	{0}5-1-2-1-3-5
507	0-1-{0}5-2-0-0-1-1-2-6	0-1-{0}5-2-0-0-1-1-2-6
526	{0}3-1-1-0-10	{0}3-1-1-0-10
528	0-4-7	0-4-7
529	1-1-0-2-0	1-1-0-2-0
530	1-0-3	0-1-4
531	0-0-1-1-1-3-1-12	{0}3-2-1-3-1-13
532	{0}11-2-2-1-4-31	{0}9-1-0-0-1-2-1-3-37
533	{0}5-2-6-10	{0}5-2-6-10
534	1-2-6	1-2-6
537	1-0-0-2-1-14	1-0-0-2-1-14
540	{0}6-2-2-5	{0}6-2-2-5
544	0-1-3	0-0-5
546	0-0-7	0-0-7
547	{0}8-3-2-18	{0}7-1-2-2-17
548	0-1-0-1-3-4	0-1-0-1-3-4
550	{0}5-1-1-0-1-6	{0}5-1-1-0-1-6
559	{0}4-2-0-1-2	{0}4-2-0-1-2
561	1-1-{0}4	1-1-{0}4
563	0-1-1-10	0-0-2-11
566	2-2-3	2-2-3
567	{0}3-6-14	{0}3-5-16
572	0-0-3-6	0-0-3-6
574	0-1-2-1-2-0-6	0-1-0-0-4-1-12
578	0-0-6	0-0-6
593	1-9	1-9
603	2-4	2-4
605	2-1	2-1
613	2-3	0-7
619	0-3-4-5	0-3-4-5
630	0-0-5	0-0-5
643	0-1-7	0-1-7
653	2-6	0-10
65-1	0-3-10	0-3-10
65-2	4-0	4-0
65-3	0-1-6	0-1-6
65-4	0-5	0-5
Clan alignment: alignment based on genes belonging to individual clans.
All alignment: alignment of all 376 genes as described in text.
