# Supplementary material for: The evolutionary history of Cytochrome P450 genes in four filamentous Ascomycetes
Source: BMC Evol Biol. 2007 Feb 26;7:30. doi: 10.1186/1471-2148-7-30 (PMC1828051; doi:10.1186/1471-2148-7-30)
Supplement: Additional file 12 — Distribution of UIP values among multi-member P450 clans. UIP value of each clan was assigned to 10 intervals (0–0.1; 0.1–0.2; 0.2–0.3; ...0.9–1). [file 1471-2148-7-30-S12.xls]

## Sheet: Sheet1
UIP range	# of clans
0	4
0-0.05	0
0.05-0.1	1
0.1-0.15	1
0.15-0.2	4
0.2-0.25	5
0.25-0.3	2
0.3-0.35	3
0.35-0.4	2
0.4-0.45	2
0.45-0.5	7
0.5-0.55	2
0.55-0.6	5
0.6-0.65	1
0.65-0.7	3
0.7-0.75	1
0.75-0.8	2
0.8-0.85	1
0.85-0.9	0
0.9-0.95	0
0.95-1	4
UIP value of each clan was assigned to 10 intervals (0-0.1; 0.1-0.2; 0.2-0.3; …0.9-1).
